# Supplementary material for: Ethyl [1-(4-bromo­phen­yl)-1-hydr­oxy-3-oxobut­yl](phen­yl)phosphinate monohydrate
Source: Acta Crystallogr Sect E Struct Rep Online. 2010 Feb 10;66(Pt 3):o569. doi: 10.1107/S160053681000437X (PMC2983684; doi:10.1107/S160053681000437X)
Supplement: Supplementary file 1 [file e-66-0o569-sup1.cif]

##############################################################################
###                                                                        ###
###        Electronic paper (Acta Crystallographica Section E)             ###
###                                                                        ###
##############################################################################
#                                                                            #
# This CIF contains the data in a paper accepted for publication in Acta     #
# Crystallographica Section E. It conforms to the requirements of Notes      #
# for Authors for Section E, and has been peer reviewed under the auspices   #
# of the IUCr Commission on Journals.                                        #
#                                                                            #
# Full details of the Crystallographic Information File format               #
# are given in the paper "The Crystallographic Information File (CIF):       #
# a New Standard Archive File for Crystallography" by S. R. Hall, F. H.      #
# Allen and I. D. Brown [Acta Cryst. (1991), A47, 655-685].                  #
#                                                                            #
# The current version of the core CIF dictionary is obtainable from          #
# ftp://ftp.iucr.org/pub/cif_core.dic. The current version number is 2.4.    #
#                                                                            #
# Software is freely available for graphical display of the structure(s) in  #
# this CIF.  For information consult the CIF home page http://www.iucr.org/  #
# cif/home.html                                                              #
#                                                                            #
# This file may be used for bona fide research purposes within the           #
# scientific community so long as proper attribution is given to the journal # 
# article from which it was obtained.                                        #
#                                                                            #
##############################################################################
                                             
data_global
_audit_creation_method     SHELXL-97
_journal_date_recd_electronic     2010-02-02
_journal_date_accepted     2010-02-03
_journal_name_full     'Acta Crystallographica, Section E'
_journal_year     2010
_journal_volume     66
_journal_issue      3
_journal_page_first     o569
_journal_page_last     o569
_journal_paper_category     QO
_journal_coeditor_code     HB5328
_publ_contact_author_name     ' Edward RT Tiekink '
_publ_contact_author_address
;
Department of Chemistry, University of Malaya,
50603 Kuala Lumpur, Malaysia
;
_publ_contact_author_email
;
Edward.Tiekink@gmail.com
;
_publ_contact_author_fax     ' +60 3 7967 4193 '
_publ_contact_author_phone     ' +60 3 7967 6775 '
_publ_section_title
;
Ethyl [1-(4-bromophenyl)-1-hydroxy-3-oxobutyl](phenyl)phosphinate monohydrate
;
_publ_section_title_footnote
;
Data reported in this paper were previously deposited with the CCDC (No.
628997).
;
loop_
    _publ_author_name
    _publ_author_footnote
    _publ_author_address
    ' Samanta, Sampak' .
;
Department of Chemistry, University of Texas at San Antonio,
One UTSA Circle, San Antonio, Texas 78249-0698, USA
;
    ' Perera, Sandun  ' .
;
Department of Chemistry, University of Texas at San Antonio,
One UTSA Circle, San Antonio, Texas 78249-0698, USA
;
    'Broker, Grant A.' .
;
Department of Chemistry, University of Texas at San Antonio,
One UTSA Circle, San Antonio, Texas 78249-0698, USA
;
    'Zhao, Cong-Gui'
;Additional correspondence author: cong.zhao@utsa.edu.
;
;
Department of Chemistry, University of Texas at San Antonio,
One UTSA Circle, San Antonio, Texas 78249-0698, USA
;
    'Tiekink, Edward R. T.' .
;
Department of Chemistry, University of Malaya,
50603 Kuala Lumpur, Malaysia
;
data_I
_chemical_name_systematic
;
Ethyl [1-(4-bromophenyl)-1-hydroxy-3-oxobutyl](phenyl)phosphinate monohydrate
;
_chemical_name_common     ?
_chemical_formula_moiety     'C18 H20 Br O4 P, H2 O'
_chemical_formula_sum     'C18 H22 Br O5 P'
_chemical_formula_iupac     'C18 H20 Br O4 P, H2 O'
_chemical_formula_weight     429.24
_chemical_melting_point     ?
_symmetry_cell_setting     monoclinic
_symmetry_space_group_name_H-M     'P 21'
_symmetry_space_group_name_Hall     'P 2yb  '
loop_
    _symmetry_equiv_pos_as_xyz
    'x, y, z'
    '-x, y+1/2, -z'
_cell_length_a     10.140(2)
_cell_length_b     5.7779(12)
_cell_length_c     16.691(3)
_cell_angle_alpha     90
_cell_angle_beta     104.79(3)
_cell_angle_gamma     90
_cell_volume     945.5(3)
_cell_formula_units_Z     2
_cell_measurement_reflns_used     2824
_cell_measurement_theta_min     2.5
_cell_measurement_theta_max     30.2
_cell_measurement_temperature     173(2)
_exptl_crystal_description     block
_exptl_crystal_colour     colourless
_exptl_crystal_size_max     0.30
_exptl_crystal_size_mid     0.11
_exptl_crystal_size_min     0.08
_exptl_crystal_density_diffrn     1.508
_exptl_crystal_density_meas     ?
_exptl_crystal_density_method     'not measured'
_exptl_crystal_F_000     440
_exptl_absorpt_coefficient_mu     2.283
_exptl_absorpt_correction_type     'multi-scan'
_exptl_absorpt_process_details     '(ABSCOR; Higashi, 1995)'
_exptl_absorpt_correction_T_min     0.607
_exptl_absorpt_correction_T_max     1
_exptl_special_details
;
;
_diffrn_ambient_temperature     173(2)
_diffrn_radiation_type     MoK\a
_diffrn_radiation_wavelength     0.71070
_diffrn_radiation_source     'fine-focus sealed tube'
_diffrn_radiation_monochromator     graphite
_diffrn_measurement_device_type     'Rigaku AFC12\K/SATURN724'
_diffrn_measurement_method     \w
_diffrn_detector_area_resol_mean     ?
_diffrn_reflns_number     6979
_diffrn_reflns_av_R_equivalents     0.042
_diffrn_reflns_av_sigmaI/netI     0.058
_diffrn_reflns_theta_min     2.5
_diffrn_reflns_theta_max     26.5
_diffrn_reflns_theta_full     26.5
_diffrn_measured_fraction_theta_max     0.997
_diffrn_measured_fraction_theta_full     0.997
_diffrn_reflns_limit_h_min     -12
_diffrn_reflns_limit_h_max     12
_diffrn_reflns_limit_k_min     -7
_diffrn_reflns_limit_k_max     6
_diffrn_reflns_limit_l_min     -20
_diffrn_reflns_limit_l_max     17
_diffrn_standards_number     0
_diffrn_standards_interval_count     0
_diffrn_standards_interval_time     ?
_diffrn_standards_decay_%     '< 1'
_refine_special_details
;
Refinement of <i>F</i>^2^ against ALL reflections. The weighted <i>R</i>-factor
wR and goodness of fit <i>S</i> are based on <i>F</i>^2^, conventional
<i>R</i>-factors <i>R</i> are based on <i>F</i>, with <i>F</i> set to zero for
negative <i>F</i>^2^. The threshold expression of <i>F</i>^2^ >
\s(<i>F</i>^2^) is used only for calculating <i>R</i>-factors(gt) etc. and is
not relevant to the choice of reflections for refinement. <i>R</i>-factors
based on <i>F</i>^2^ are statistically about twice as large as those based on
<i>F</i>, and <i>R</i>- factors based on ALL data will be even larger.
;
_reflns_number_total     3568
_reflns_number_gt     3382
_reflns_threshold_expression     'I>2\s(I)'
_refine_ls_structure_factor_coef     Fsqd
_refine_ls_matrix_type     full
_refine_ls_R_factor_all     0.048
_refine_ls_R_factor_gt     0.044
_refine_ls_wR_factor_gt     0.091
_refine_ls_wR_factor_ref     0.094
_refine_ls_goodness_of_fit_ref     1.06
_refine_ls_restrained_S_all     1.06
_refine_ls_number_reflns     3568
_refine_ls_number_parameters     236
_refine_ls_number_restraints     5
_refine_ls_hydrogen_treatment     constr
_refine_ls_weighting_scheme     calc
_refine_ls_weighting_details
          'calc w=1/[\s^2^(Fo^2^)+(0.0353P)^2^+0.386P] where P=(Fo^2^+2Fc^2^)/3'
_atom_sites_solution_hydrogens     geom
_atom_sites_solution_primary     direct
_atom_sites_solution_secondary     difmap
_refine_ls_shift/su_max     0.001
_refine_ls_shift/su_mean     0.000
_refine_diff_density_max     0.31
_refine_diff_density_min     -0.37
_refine_ls_extinction_method     none
_refine_ls_extinction_coef     ?
_refine_ls_abs_structure_details     'Flack (1983), 1408 Friedel pairs'
_refine_ls_abs_structure_Flack     0.015(10)
loop_
    _atom_type_symbol
    _atom_type_description
    _atom_type_scat_dispersion_real
    _atom_type_scat_dispersion_imag
    _atom_type_scat_source
    'C' 'C' 0.0033 0.0016
                         'International Tables Vol C Tables 4.2.6.8 and 6.1.1.4'
    'H' 'H' 0.0000 0.0000
                         'International Tables Vol C Tables 4.2.6.8 and 6.1.1.4'
    'O' 'O' 0.0106 0.0060
                         'International Tables Vol C Tables 4.2.6.8 and 6.1.1.4'
    'P' 'P' 0.1023 0.0942
                         'International Tables Vol C Tables 4.2.6.8 and 6.1.1.4'
    'Br' 'Br' -0.2901 2.4595
                         'International Tables Vol C Tables 4.2.6.8 and 6.1.1.4'
_computing_data_collection     'CrystalClear (Rigaku/MSC, 2005)'
_computing_cell_refinement     'CrystalClear (Rigaku/MSC, 2005)'
_computing_data_reduction     'CrystalClear (Rigaku/MSC, 2005)'
_computing_structure_solution     'SHELXS97 (Sheldrick, 2008)'
_computing_structure_refinement     'SHELXL97 (Sheldrick, 2008)'
_computing_molecular_graphics
                       'ORTEPII (Johnson, 1976) and DIAMOND (Brandenburg, 2006)'
_computing_publication_material     'pubCIF (Westrip, 2010)'
loop_
    _atom_site_type_symbol
    _atom_site_label
    _atom_site_fract_x
    _atom_site_fract_y
    _atom_site_fract_z
    _atom_site_U_iso_or_equiv
    _atom_site_adp_type
    _atom_site_calc_flag
    _atom_site_refinement_flags
    _atom_site_occupancy
    _atom_site_disorder_assembly
    _atom_site_disorder_group
    Br Br14 0.57412(4) -0.25929(15) 0.62623(3) 0.04821(16) Uani d . 1 . .
    P P2 0.00084(10) 0.0452(2) 0.76819(6) 0.0228(2) Uani d . 1 . .
    O O1 0.1397(3) 0.4301(5) 0.76143(18) 0.0293(6) Uani d D 1 . .
    H H1O 0.0981 0.5136 0.7882 0.044 Uiso d D 1 . .
    O O1W 0.0072(4) -0.2519(7) 0.97010(18) 0.0583(9) Uani d D 1 . .
    H H1W 0.0023 -0.2549 0.9191 0.087 Uiso d D 1 . .
    H H2W 0.0093 -0.3917 0.9841 0.087 Uiso d D 1 . .
    O O2 0.0088(3) -0.1965(4) 0.80037(15) 0.0291(6) Uani d . 1 . .
    O O3 0.4175(3) 0.4060(6) 0.89220(18) 0.0380(7) Uani d . 1 . .
    O O21 -0.0871(2) 0.2144(5) 0.80840(14) 0.0259(5) Uani d . 1 . .
    C C1 0.1642(3) 0.2055(7) 0.7962(2) 0.0220(8) Uani d . 1 . .
    C C2 0.2089(4) 0.2109(7) 0.8912(2) 0.0276(8) Uani d . 1 . .
    H H2A 0.1347 0.2829 0.9113 0.033 Uiso calc R 1 . .
    H H2B 0.2182 0.0491 0.9114 0.033 Uiso calc R 1 . .
    C C3 0.3397(4) 0.3364(6) 0.9309(2) 0.0283(9) Uani d . 1 . .
    C C4 0.3666(5) 0.3686(9) 1.0232(3) 0.0445(12) Uani d . 1 . .
    H H4A 0.3941 0.2205 1.0511 0.067 Uiso calc R 1 . .
    H H4B 0.2835 0.4240 1.0367 0.067 Uiso calc R 1 . .
    H H4C 0.4398 0.4822 1.0419 0.067 Uiso calc R 1 . .
    C C11 0.2671(4) 0.0904(6) 0.7559(2) 0.0228(8) Uani d . 1 . .
    C C12 0.3013(4) 0.1955(7) 0.6892(2) 0.0309(9) Uani d . 1 . .
    H H12 0.2608 0.3397 0.6693 0.037 Uiso calc R 1 . .
    C C13 0.3937(4) 0.0940(7) 0.6509(2) 0.0296(9) Uani d . 1 . .
    H H13 0.4178 0.1684 0.6059 0.035 Uiso calc R 1 . .
    C C14 0.4496(4) -0.1171(7) 0.6798(2) 0.0297(9) Uani d . 1 . .
    C C15 0.4176(4) -0.2265(7) 0.7454(2) 0.0299(9) Uani d . 1 . .
    H H15 0.4573 -0.3718 0.7644 0.036 Uiso calc R 1 . .
    C C16 0.3267(4) -0.1221(7) 0.7834(2) 0.0262(8) Uani d . 1 . .
    H H16 0.3046 -0.1966 0.8290 0.031 Uiso calc R 1 . .
    C C21 -0.0698(4) 0.0655(7) 0.6594(2) 0.0249(8) Uani d . 1 . .
    C C22 -0.0543(4) -0.1151(7) 0.6068(2) 0.0303(9) Uani d . 1 . .
    H H22 -0.0024 -0.2481 0.6286 0.036 Uiso calc R 1 . .
    C C23 -0.1158(4) -0.0985(8) 0.5218(3) 0.0336(10) Uani d . 1 . .
    H H23 -0.1061 -0.2214 0.4859 0.040 Uiso calc R 1 . .
    C C24 -0.1898(4) 0.0934(7) 0.4901(3) 0.0367(10) Uani d . 1 . .
    H H24 -0.2318 0.1019 0.4323 0.044 Uiso calc R 1 . .
    C C25 -0.2041(4) 0.2751(8) 0.5410(2) 0.0389(10) Uani d . 1 . .
    H H25 -0.2547 0.4085 0.5182 0.047 Uiso calc R 1 . .
    C C26 -0.1447(4) 0.2630(8) 0.6256(2) 0.0302(8) Uani d . 1 . .
    H H26 -0.1547 0.3878 0.6606 0.036 Uiso calc R 1 . .
    C C31 -0.2290(4) 0.1602(8) 0.8061(3) 0.0384(10) Uani d . 1 . .
    H H31A -0.2337 0.0163 0.8375 0.046 Uiso calc R 1 . .
    H H31B -0.2827 0.1376 0.7482 0.046 Uiso calc R 1 . .
    C C32 -0.2844(5) 0.3569(9) 0.8440(3) 0.0504(13) Uani d . 1 . .
    H H32A -0.3797 0.3257 0.8431 0.076 Uiso calc R 1 . .
    H H32B -0.2792 0.4983 0.8125 0.076 Uiso calc R 1 . .
    H H32C -0.2309 0.3771 0.9014 0.076 Uiso calc R 1 . .
loop_
    _atom_site_aniso_label
    _atom_site_aniso_U_11
    _atom_site_aniso_U_22
    _atom_site_aniso_U_33
    _atom_site_aniso_U_12
    _atom_site_aniso_U_13
    _atom_site_aniso_U_23
    Br14 0.0388(2) 0.0579(3) 0.0544(3) 0.0052(2) 0.0236(2) -0.0160(2)
    P2 0.0238(5) 0.0223(5) 0.0239(5) 0.0017(4) 0.0092(4) -0.0009(4)
    O1 0.0350(16) 0.0203(13) 0.0357(16) 0.0046(12) 0.0149(13) 0.0010(11)
    O1W 0.086(2) 0.058(2) 0.0360(17) -0.006(3) 0.0257(18) -0.0023(19)
    O2 0.0414(16) 0.0215(14) 0.0278(13) 0.0016(11) 0.0150(12) 0.0025(10)
    O3 0.0343(17) 0.0476(18) 0.0342(16) -0.0089(14) 0.0123(14) -0.0023(14)
    O21 0.0224(12) 0.0297(14) 0.0284(12) 0.0014(12) 0.0116(10) -0.0040(12)
    C1 0.0196(17) 0.024(2) 0.0237(17) 0.0055(15) 0.0068(14) -0.0003(15)
    C2 0.0313(19) 0.030(2) 0.0242(18) 0.0019(18) 0.0116(15) -0.0036(17)
    C3 0.031(2) 0.0249(19) 0.029(2) 0.0062(16) 0.0062(17) 0.0001(16)
    C4 0.045(3) 0.058(3) 0.030(2) -0.009(2) 0.010(2) -0.009(2)
    C11 0.0190(18) 0.0242(19) 0.0243(18) 0.0002(14) 0.0040(15) -0.0031(15)
    C12 0.036(2) 0.033(2) 0.0255(19) 0.0036(17) 0.0092(17) 0.0021(17)
    C13 0.034(2) 0.033(2) 0.0239(19) -0.0012(17) 0.0110(17) -0.0008(17)
    C14 0.023(2) 0.035(2) 0.032(2) -0.0029(17) 0.0074(17) -0.0130(18)
    C15 0.0232(19) 0.028(2) 0.037(2) 0.0017(17) 0.0047(16) -0.0001(18)
    C16 0.026(2) 0.0239(19) 0.0293(19) 0.0006(16) 0.0093(16) 0.0020(16)
    C21 0.0227(19) 0.0254(19) 0.0264(19) -0.0001(15) 0.0059(15) -0.0036(15)
    C22 0.033(2) 0.026(2) 0.031(2) 0.0067(17) 0.0069(18) -0.0040(17)
    C23 0.039(2) 0.033(2) 0.028(2) -0.0032(19) 0.0086(19) -0.0100(17)
    C24 0.037(2) 0.044(3) 0.027(2) 0.000(2) 0.0024(18) -0.0053(19)
    C25 0.043(2) 0.039(3) 0.031(2) 0.007(2) 0.0025(18) 0.002(2)
    C26 0.036(2) 0.027(2) 0.0284(18) 0.0062(19) 0.0099(16) -0.0020(18)
    C31 0.031(2) 0.045(3) 0.044(2) -0.0021(18) 0.018(2) -0.0023(19)
    C32 0.037(3) 0.057(3) 0.064(3) 0.017(2) 0.024(2) 0.004(3)
_geom_special_details
;
All esds (except the esd in the dihedral angle between two l.s. planes) are
estimated using the full covariance matrix. The cell esds are taken into
account individually in the estimation of esds in distances, angles and
torsion angles; correlations between esds in cell parameters are only used
when they are defined by crystal symmetry. An approximate (isotropic)
treatment of cell esds is used for estimating esds involving l.s. planes.
;
loop_
    _geom_bond_atom_site_label_1
    _geom_bond_atom_site_label_2
    _geom_bond_site_symmetry_2
    _geom_bond_distance
    _geom_bond_publ_flag
    Br14 C14 . 1.909(4) ?
    P2 O2 . 1.491(2) ?
    P2 O21 . 1.584(3) ?
    P2 C21 . 1.778(4) ?
    P2 C1 . 1.850(4) ?
    O1 C1 . 1.418(5) ?
    O1 H1O . 0.8400 ?
    O1W H1W . 0.8400 ?
    O1W H2W . 0.8400 ?
    O3 C3 . 1.209(5) ?
    O21 C31 . 1.464(5) ?
    C1 C11 . 1.531(5) ?
    C1 C2 . 1.534(4) ?
    C2 C3 . 1.508(5) ?
    C2 H2A . 0.9900 ?
    C2 H2B . 0.9900 ?
    C3 C4 . 1.506(5) ?
    C4 H4A . 0.9800 ?
    C4 H4B . 0.9800 ?
    C4 H4C . 0.9800 ?
    C11 C12 . 1.388(5) ?
    C11 C16 . 1.393(5) ?
    C12 C13 . 1.392(5) ?
    C12 H12 . 0.9500 ?
    C13 C14 . 1.379(6) ?
    C13 H13 . 0.9500 ?
    C14 C15 . 1.373(5) ?
    C15 C16 . 1.383(5) ?
    C15 H15 . 0.9500 ?
    C16 H16 . 0.9500 ?
    C21 C22 . 1.397(5) ?
    C21 C26 . 1.407(5) ?
    C22 C23 . 1.400(6) ?
    C22 H22 . 0.9500 ?
    C23 C24 . 1.368(6) ?
    C23 H23 . 0.9500 ?
    C24 C25 . 1.382(6) ?
    C24 H24 . 0.9500 ?
    C25 C26 . 1.388(5) ?
    C25 H25 . 0.9500 ?
    C26 H26 . 0.9500 ?
    C31 C32 . 1.479(6) ?
    C31 H31A . 0.9900 ?
    C31 H31B . 0.9900 ?
    C32 H32A . 0.9800 ?
    C32 H32B . 0.9800 ?
    C32 H32C . 0.9800 ?
loop_
    _geom_angle_atom_site_label_1
    _geom_angle_atom_site_label_2
    _geom_angle_atom_site_label_3
    _geom_angle_site_symmetry_1
    _geom_angle_site_symmetry_3
    _geom_angle
    _geom_angle_publ_flag
    O2 P2 O21 . . 114.20(15) ?
    O2 P2 C21 . . 113.59(17) ?
    O21 P2 C21 . . 105.60(16) ?
    O2 P2 C1 . . 114.53(16) ?
    O21 P2 C1 . . 98.54(15) ?
    C21 P2 C1 . . 109.05(17) ?
    C1 O1 H1O . . 111.5 ?
    H1W O1W H2W . . 104.7 ?
    C31 O21 P2 . . 120.9(2) ?
    O1 C1 C11 . . 106.6(3) ?
    O1 C1 C2 . . 112.3(3) ?
    C11 C1 C2 . . 114.1(3) ?
    O1 C1 P2 . . 107.6(2) ?
    C11 C1 P2 . . 109.7(2) ?
    C2 C1 P2 . . 106.3(2) ?
    C3 C2 C1 . . 117.3(3) ?
    C3 C2 H2A . . 108.0 ?
    C1 C2 H2A . . 108.0 ?
    C3 C2 H2B . . 108.0 ?
    C1 C2 H2B . . 108.0 ?
    H2A C2 H2B . . 107.2 ?
    O3 C3 C2 . . 123.1(3) ?
    O3 C3 C4 . . 122.2(4) ?
    C2 C3 C4 . . 114.7(4) ?
    C3 C4 H4A . . 109.5 ?
    C3 C4 H4B . . 109.5 ?
    H4A C4 H4B . . 109.5 ?
    C3 C4 H4C . . 109.5 ?
    H4A C4 H4C . . 109.5 ?
    H4B C4 H4C . . 109.5 ?
    C12 C11 C16 . . 118.3(3) ?
    C12 C11 C1 . . 120.0(3) ?
    C16 C11 C1 . . 121.7(3) ?
    C11 C12 C13 . . 121.3(4) ?
    C11 C12 H12 . . 119.4 ?
    C13 C12 H12 . . 119.4 ?
    C14 C13 C12 . . 118.5(4) ?
    C14 C13 H13 . . 120.8 ?
    C12 C13 H13 . . 120.8 ?
    C13 C14 C15 . . 121.8(4) ?
    C13 C14 Br14 . . 118.6(3) ?
    C15 C14 Br14 . . 119.6(3) ?
    C14 C15 C16 . . 119.0(4) ?
    C14 C15 H15 . . 120.5 ?
    C16 C15 H15 . . 120.5 ?
    C15 C16 C11 . . 121.2(4) ?
    C15 C16 H16 . . 119.4 ?
    C11 C16 H16 . . 119.4 ?
    C22 C21 C26 . . 119.3(3) ?
    C22 C21 P2 . . 120.8(3) ?
    C26 C21 P2 . . 119.9(3) ?
    C21 C22 C23 . . 119.5(4) ?
    C21 C22 H22 . . 120.2 ?
    C23 C22 H22 . . 120.2 ?
    C24 C23 C22 . . 120.4(4) ?
    C24 C23 H23 . . 119.8 ?
    C22 C23 H23 . . 119.8 ?
    C23 C24 C25 . . 120.7(4) ?
    C23 C24 H24 . . 119.6 ?
    C25 C24 H24 . . 119.6 ?
    C24 C25 C26 . . 120.1(4) ?
    C24 C25 H25 . . 120.0 ?
    C26 C25 H25 . . 120.0 ?
    C25 C26 C21 . . 119.9(4) ?
    C25 C26 H26 . . 120.1 ?
    C21 C26 H26 . . 120.1 ?
    O21 C31 C32 . . 107.6(4) ?
    O21 C31 H31A . . 110.2 ?
    C32 C31 H31A . . 110.2 ?
    O21 C31 H31B . . 110.2 ?
    C32 C31 H31B . . 110.2 ?
    H31A C31 H31B . . 108.5 ?
    C31 C32 H32A . . 109.5 ?
    C31 C32 H32B . . 109.5 ?
    H32A C32 H32B . . 109.5 ?
    C31 C32 H32C . . 109.5 ?
    H32A C32 H32C . . 109.5 ?
    H32B C32 H32C . . 109.5 ?
loop_
    _geom_torsion_atom_site_label_1
    _geom_torsion_atom_site_label_2
    _geom_torsion_atom_site_label_3
    _geom_torsion_atom_site_label_4
    _geom_torsion_site_symmetry_1
    _geom_torsion_site_symmetry_2
    _geom_torsion_site_symmetry_3
    _geom_torsion_site_symmetry_4
    _geom_torsion
    _geom_torsion_publ_flag
    O2 P2 O21 C31 . . . . -55.9(3) ?
    C21 P2 O21 C31 . . . . 69.7(3) ?
    C1 P2 O21 C31 . . . . -177.7(3) ?
    O2 P2 C1 O1 . . . . -179.9(2) ?
    O21 P2 C1 O1 . . . . -58.3(2) ?
    C21 P2 C1 O1 . . . . 51.5(3) ?
    O2 P2 C1 C11 . . . . 64.5(3) ?
    O21 P2 C1 C11 . . . . -173.9(2) ?
    C21 P2 C1 C11 . . . . -64.1(3) ?
    O2 P2 C1 C2 . . . . -59.4(3) ?
    O21 P2 C1 C2 . . . . 62.2(3) ?
    C21 P2 C1 C2 . . . . 172.1(2) ?
    O1 C1 C2 C3 . . . . -61.6(4) ?
    C11 C1 C2 C3 . . . . 59.9(5) ?
    P2 C1 C2 C3 . . . . -179.0(3) ?
    C1 C2 C3 O3 . . . . -9.4(6) ?
    C1 C2 C3 C4 . . . . 170.7(4) ?
    O1 C1 C11 C12 . . . . -9.3(4) ?
    C2 C1 C11 C12 . . . . -133.8(4) ?
    P2 C1 C11 C12 . . . . 107.0(3) ?
    O1 C1 C11 C16 . . . . 171.9(3) ?
    C2 C1 C11 C16 . . . . 47.4(5) ?
    P2 C1 C11 C16 . . . . -71.8(4) ?
    C16 C11 C12 C13 . . . . -0.7(5) ?
    C1 C11 C12 C13 . . . . -179.5(3) ?
    C11 C12 C13 C14 . . . . 1.1(6) ?
    C12 C13 C14 C15 . . . . -0.8(5) ?
    C12 C13 C14 Br14 . . . . 179.0(3) ?
    C13 C14 C15 C16 . . . . 0.1(6) ?
    Br14 C14 C15 C16 . . . . -179.7(3) ?
    C14 C15 C16 C11 . . . . 0.4(6) ?
    C12 C11 C16 C15 . . . . -0.1(5) ?
    C1 C11 C16 C15 . . . . 178.8(3) ?
    O2 P2 C21 C22 . . . . -29.9(4) ?
    O21 P2 C21 C22 . . . . -155.8(3) ?
    C1 P2 C21 C22 . . . . 99.1(3) ?
    O2 P2 C21 C26 . . . . 148.7(3) ?
    O21 P2 C21 C26 . . . . 22.8(4) ?
    C1 P2 C21 C26 . . . . -82.3(3) ?
    C26 C21 C22 C23 . . . . -1.3(6) ?
    P2 C21 C22 C23 . . . . 177.3(3) ?
    C21 C22 C23 C24 . . . . 0.5(6) ?
    C22 C23 C24 C25 . . . . 0.6(7) ?
    C23 C24 C25 C26 . . . . -0.9(7) ?
    C24 C25 C26 C21 . . . . 0.1(6) ?
    C22 C21 C26 C25 . . . . 1.0(6) ?
    P2 C21 C26 C25 . . . . -177.6(3) ?
    P2 O21 C31 C32 . . . . -176.7(3) ?
loop_
    _geom_hbond_atom_site_label_D
    _geom_hbond_atom_site_label_H
    _geom_hbond_atom_site_label_A
    _geom_hbond_site_symmetry_A
    _geom_hbond_distance_DH
    _geom_hbond_distance_HA
    _geom_hbond_distance_DA
    _geom_hbond_angle_DHA
    O1 H1o O2 1_565 0.84 1.94 2.698(4) 150
    O1w H1w O2 1_555 0.84 2.03 2.855(4) 168
    O1w H2w O1w 2_547 0.84 2.24 3.072(6) 172
