# Supplementary material for: Ethyl [1-(4-bromo­phen­yl)-1-hydr­oxy-3-oxobut­yl](phen­yl)phosphinate monohydrate
Source: Acta Crystallogr Sect E Struct Rep Online. 2010 Feb 10;66(Pt 3):o569. doi: 10.1107/S160053681000437X (PMC2983684; doi:10.1107/S160053681000437X)
Supplement: Supplementary file 2 [file e-66-0o569-Isup2.hkl]

# 
# h,k,l, Fc-squared, Fo-squared, sigma(Fo-squared) and status flag 
# 
data_I
_shelx_title '  g1' 
_shelx_refln_list_code          4 
_shelx_F_calc_maximum      122.07 
_exptl_crystal_F_000       440.00 
_reflns_d_resolution_high  0.7965 
 
loop_ 
 _symmetry_equiv_pos_as_xyz 
 'x, y, z' 
 '-x, y+1/2, -z' 
 
_cell_length_a    10.1400 
_cell_length_b     5.7779 
_cell_length_c    16.6910 
_cell_angle_alpha  90.000 
_cell_angle_beta  104.790 
_cell_angle_gamma  90.000 
 
_shelx_F_squared_multiplier     1.000 
 
loop_ 
 _refln_index_h 
 _refln_index_k 
 _refln_index_l 
 _refln_F_squared_calc 
 _refln_F_squared_meas 
 _refln_F_squared_sigma 
 _refln_observed_status 
   1  -7   0       18.66       14.95      5.30 o 
   2  -7   0       39.45       43.11      8.59 o 
   3  -7   0       43.87       47.79     14.36 o 
   0  -6   0      947.14      936.43     37.30 o 
   1  -6   0       21.22       19.90      4.09 o 
   2  -6   0      163.96      202.52     14.73 o 
   3  -6   0       96.68       81.98     12.33 o 
   4  -6   0       56.87       50.49      9.01 o 
   5  -6   0       66.12       73.38      9.84 o 
   6  -6   0       96.93       92.15     17.49 o 
   1  -5   0      174.77      179.39      6.12 o 
   2  -5   0      193.50      198.05     10.93 o 
   3  -5   0      130.39      132.83     10.96 o 
   4  -5   0      418.47      433.70     15.83 o 
   5  -5   0       66.74       61.89      7.52 o 
   6  -5   0       57.51       59.03      6.45 o 
   7  -5   0       28.84       35.84      6.47 o 
   8  -5   0       76.94       78.18     10.05 o 
   0  -4   0      365.41      348.26     19.65 o 
   1  -4   0      307.62      260.79     16.68 o 
   2  -4   0      740.03      699.14     16.23 o 
   3  -4   0      789.25      856.43     21.22 o 
   4  -4   0      385.21      406.51     12.90 o 
   5  -4   0      659.73      685.16     16.89 o 
   6  -4   0      281.66      305.48     25.66 o 
   7  -4   0      343.94      426.02     20.15 o 
   8  -4   0      168.80      193.01     18.29 o 
   9  -4   0       56.24       50.93      7.24 o 
  10  -4   0      105.29       84.57     16.65 o 
   1  -3   0      174.14      182.48      7.07 o 
   2  -3   0     1041.17     1083.20     12.55 o 
   3  -3   0       39.65       37.30      4.97 o 
   4  -3   0      882.16      865.10     21.48 o 
   5  -3   0      365.01      358.89     12.61 o 
   6  -3   0      149.60      150.44     12.49 o 
   7  -3   0      194.66      200.32     13.89 o 
   8  -3   0      111.35       93.85     12.89 o 
   9  -3   0      280.05      278.05     15.33 o 
  10  -3   0       51.75       56.31     10.39 o 
  11  -3   0       74.41       51.30     12.66 o 
   0  -2   0     6724.77     6670.76    142.04 o 
   1  -2   0     1505.44     1422.39     23.70 o 
   2  -2   0      249.63      238.14      4.74 o 
   3  -2   0      201.04      214.97     10.02 o 
   4  -2   0      729.70      711.53     14.07 o 
   5  -2   0      727.98      707.45     14.09 o 
   6  -2   0      814.17      808.11     19.65 o 
   7  -2   0      268.30      289.71     21.54 o 
   8  -2   0      729.10      753.24     29.16 o 
   9  -2   0       42.21       46.12      7.28 o 
  10  -2   0       66.96       63.76     10.17 o 
  11  -2   0      115.60      113.80     23.81 o 
   1  -1   0      805.70      762.76     23.48 o 
   2  -1   0     5873.38     5491.39    110.36 o 
   3  -1   0     3241.71     3159.05     34.66 o 
   4  -1   0     1877.88     1721.90     44.59 o 
   5  -1   0      200.16      195.09      6.66 o 
   6  -1   0      203.24      213.69      9.31 o 
   7  -1   0       45.66       54.95      4.30 o 
   8  -1   0      413.38      418.67     25.65 o 
   9  -1   0      139.44      158.77     23.52 o 
  10  -1   0      177.42      175.60     25.89 o 
  11  -1   0      111.27      105.16     20.64 o 
  12  -1   0       48.14       59.92     20.47 o 
   2   0   0     2237.65     2295.40     31.49 o 
   3   0   0      611.67      590.07     12.35 o 
   4   0   0        8.69        8.85      1.71 o 
   5   0   0     3728.60     3526.38     58.64 o 
   6   0   0      531.01      531.67     32.22 o 
   7   0   0     2936.66     2944.74     81.99 o 
   8   0   0      202.85      191.29     27.70 o 
   9   0   0      517.61      571.07     46.47 o 
  10   0   0       95.76       90.75     17.27 o 
  11   0   0        3.01       21.29      8.40 o 
  12   0   0      276.01      308.43     24.76 o 
   1   1   0      909.48      864.87     27.43 o 
   2   1   0     5348.98     5261.78    242.07 o 
   3   1   0     3803.06     3572.38     55.44 o 
   4   1   0     1881.97     1770.35     36.94 o 
   5   1   0      128.05      124.03     10.11 o 
   6   1   0      171.87      204.93     11.31 o 
   7   1   0       50.63       54.07     10.71 o 
   8   1   0      382.37      258.71     56.28 o 
  11   1   0      131.40      123.13     30.40 o 
  12   1   0       37.68       21.65     10.19 o 
   0   2   0     7170.36     7418.07    154.76 o 
   1   2   0     1816.44     1655.86     37.45 o 
   3   2   0      181.64      187.42      9.05 o 
   4   2   0      840.91      841.71     31.40 o 
   5   2   0      626.95      626.09     19.12 o 
   6   2   0      776.85      766.87     38.92 o 
   7   2   0      320.03      290.93     34.28 o 
   8   2   0      775.03      777.59     47.02 o 
   1   3   0      104.57      109.97      7.37 o 
   2   3   0     1029.75     1086.75     26.32 o 
   3   3   0       52.43       58.19      7.30 o 
   4   3   0      801.17      794.92     35.13 o 
   5   3   0      374.48      365.03     31.52 o 
   6   3   0      122.78      115.99     18.62 o 
   7   3   0      211.46      175.20     30.78 o 
   8   3   0       66.64       45.11     13.13 o 
   0   4   0      450.93      429.39     22.00 o 
   1   4   0      166.16      148.68     11.75 o 
   2   4   0      855.18      869.29     41.15 o 
   3   4   0      757.25      782.82     40.33 o 
   4   4   0      333.57      332.74     15.78 o 
   5   4   0      758.19      820.30     38.32 o 
   6   4   0      193.15      171.68     22.52 o 
   7   4   0      390.71      453.18     30.99 o 
   8   4   0      124.46       78.89     26.58 o 
   1   5   0      147.24      125.24     11.75 o 
   2   5   0      256.35      263.23     16.07 o 
   3   5   0       87.53       78.22     18.06 o 
   4   5   0      379.00      378.92     34.10 o 
   5   5   0       83.71       69.61     16.68 o 
   6   5   0       68.68       51.98     11.62 o 
  -3  -7   1      120.83      107.82     33.22 o 
  -2  -7   1       27.89       23.68      5.45 o 
  -1  -7   1       43.03       45.00      7.97 o 
   0  -7   1      154.84      125.89     24.93 o 
   1  -7   1       38.67       27.09      8.02 o 
   2  -7   1       81.69       60.91     11.64 o 
   3  -7   1       64.22       67.00     18.59 o 
  -7  -6   1       66.06       49.35     16.93 o 
  -6  -6   1       25.59       33.45      6.28 o 
  -5  -6   1       90.22      114.65     12.89 o 
  -4  -6   1       19.71       22.48      4.59 o 
  -3  -6   1      148.98      132.31     13.63 o 
  -2  -6   1       35.01       36.97      4.67 o 
  -1  -6   1       11.72       15.82      2.80 o 
   0  -6   1      181.79      170.40     29.60 o 
   1  -6   1       32.77       30.73      6.85 o 
   2  -6   1       44.44       44.49      6.36 o 
   3  -6   1      111.53      111.87     14.44 o 
   4  -6   1       25.63       23.90      7.50 o 
   5  -6   1       35.02       41.85      6.22 o 
   6  -6   1       17.60       12.98      4.01 o 
  -9  -5   1       27.30       29.73      5.62 o 
  -8  -5   1       93.96       94.29     11.71 o 
  -7  -5   1        1.74        8.91      2.70 o 
  -6  -5   1      459.10      489.10     19.88 o 
  -5  -5   1       15.31       19.01      4.17 o 
  -4  -5   1      184.00      184.19     20.16 o 
  -3  -5   1       47.99       48.47      4.82 o 
  -2  -5   1      455.90      492.15     18.58 o 
  -1  -5   1      714.78      732.34     21.59 o 
   0  -5   1       73.49       66.39      4.22 o 
   1  -5   1     1098.23     1184.06     27.55 o 
   2  -5   1       97.65       96.41      6.83 o 
   3  -5   1      348.34      349.29     14.61 o 
   4  -5   1       14.69       17.32      3.24 o 
   5  -5   1       36.29       27.24      3.98 o 
   6  -5   1      188.03      246.18     33.25 o 
   7  -5   1       15.84       22.60      6.48 o 
   8  -5   1      109.32      114.98     17.04 o 
 -10  -4   1       94.58       81.15     17.12 o 
  -9  -4   1       95.51      113.09     12.66 o 
  -8  -4   1       74.12       91.96      9.78 o 
  -7  -4   1      298.88      360.20     21.96 o 
  -6  -4   1        1.34        8.04      2.47 o 
  -5  -4   1      271.08      274.18     13.22 o 
  -4  -4   1       22.10       25.68      2.73 o 
  -3  -4   1      545.61      536.86     16.24 o 
  -2  -4   1      645.42      655.81     20.37 o 
  -1  -4   1     1557.96     1651.49     45.88 o 
   0  -4   1      156.14      162.15      4.62 o 
   1  -4   1      279.29      263.46     11.32 o 
   2  -4   1      286.70      304.16      8.84 o 
   3  -4   1      520.96      549.73     14.14 o 
   4  -4   1      432.12      457.21     17.52 o 
   5  -4   1      269.29      286.99     12.01 o 
   6  -4   1      319.83      322.09     16.74 o 
   7  -4   1       62.52       58.97      7.64 o 
   8  -4   1       13.82       26.41      5.53 o 
   9  -4   1       18.59       16.13      2.52 o 
  10  -4   1       11.86       14.05      4.46 o 
 -11  -3   1       65.20       74.93     20.09 o 
 -10  -3   1      171.69      202.68     36.19 o 
  -9  -3   1       40.16       48.91      6.53 o 
  -8  -3   1      144.72      159.36     15.68 o 
  -7  -3   1     1059.26     1087.09     25.90 o 
  -6  -3   1      367.77      372.11     15.64 o 
  -5  -3   1     2551.98     2694.81     63.06 o 
  -4  -3   1      155.93      166.32      7.69 o 
  -3  -3   1     1989.01     2080.01     25.47 o 
  -2  -3   1        5.45        9.80      3.21 o 
  -1  -3   1       18.10       22.73      7.27 o 
   0  -3   1     2310.91     2415.71     40.49 o 
   1  -3   1      614.94      562.27     14.35 o 
   2  -3   1     4110.12     4232.67     68.09 o 
   3  -3   1      159.03      142.28      9.01 o 
   4  -3   1      660.83      612.92     15.00 o 
   5  -3   1      225.77      232.30     13.72 o 
   6  -3   1       91.88       98.52     10.33 o 
   7  -3   1      927.41      994.51     36.85 o 
   8  -3   1       34.40       41.24      6.79 o 
   9  -3   1      259.72      309.48     26.58 o 
  10  -3   1        1.42        9.65      3.25 o 
  11  -3   1      107.52       80.25     18.16 o 
 -11  -2   1       63.43       73.99     15.39 o 
 -10  -2   1      202.04      233.49     29.29 o 
  -9  -2   1      154.13      157.43     17.08 o 
  -8  -2   1      311.12      335.79     11.96 o 
  -7  -2   1     1090.64     1096.98     29.06 o 
  -6  -2   1      102.99       96.23      5.52 o 
  -5  -2   1       26.99       36.45      4.45 o 
  -4  -2   1      181.88      183.91      8.05 o 
  -3  -2   1     2889.55     2752.08     50.22 o 
  -2  -2   1      421.59      420.56      8.99 o 
  -1  -2   1     5702.41     5734.91    154.70 o 
   1  -2   1     1454.91     1463.90     16.10 o 
   2  -2   1       77.46       75.87      6.62 o 
   3  -2   1     1846.55     1909.63     36.25 o 
   4  -2   1     1510.69     1503.27     26.22 o 
   5  -2   1      860.57      911.59     22.89 o 
   6  -2   1      962.72      954.52     25.15 o 
   7  -2   1      134.54      140.42     12.89 o 
   8  -2   1      194.54      177.34     18.23 o 
   9  -2   1       22.55       20.72      4.69 o 
  10  -2   1      159.70      149.63     21.04 o 
  11  -2   1      135.89      127.41     22.66 o 
 -12  -1   1       79.50      128.18     17.30 o 
 -11  -1   1      304.87      357.54     20.30 o 
 -10  -1   1       70.96       64.60     10.26 o 
  -9  -1   1       62.46       61.08      9.66 o 
  -8  -1   1       61.85       64.61     11.07 o 
  -7  -1   1      200.03      210.76      9.67 o 
  -6  -1   1     1292.04     1216.56     38.35 o 
  -5  -1   1     4047.52     4171.23     91.65 o 
  -4  -1   1     2199.55     2140.09     36.25 o 
  -3  -1   1     3832.86     3727.37     41.05 o 
  -2  -1   1     6008.33     5583.99    106.34 o 
  -1  -1   1     5083.14     4687.22     70.53 o 
   0  -1   1     2815.39     2598.93     55.95 o 
   1  -1   1     3851.70     3564.00     75.46 o 
   2  -1   1     9278.23     9300.08    209.79 o 
   3  -1   1     3394.06     3178.28     82.55 o 
   4  -1   1      317.56      317.93     10.78 o 
   5  -1   1      164.36      139.58     11.75 o 
   6  -1   1       73.58       66.75      6.91 o 
   7  -1   1      714.88      743.39     24.62 o 
   8  -1   1      838.08      916.42     32.20 o 
   9  -1   1      491.56      534.01     25.80 o 
  10  -1   1      281.44      267.86     44.94 o 
  11  -1   1       39.10       30.03      8.73 o 
  12  -1   1       42.23       46.02     11.10 o 
 -12   0   1        2.77       34.98      9.96 o 
 -11   0   1        7.69       21.82     10.31 o 
 -10   0   1       41.26       50.02     11.63 o 
  -9   0   1      269.48      213.05     47.61 o 
  -8   0   1      338.34      337.09     21.79 o 
  -7   0   1      831.85      785.08     44.81 o 
  -6   0   1     1149.66     1144.57     26.75 o 
  -5   0   1      716.04      734.83     21.53 o 
  -4   0   1      301.65      313.24      9.76 o 
  -3   0   1     6560.49     6342.68    110.48 o 
  -2   0   1       31.65       34.65      3.33 o 
   1   0   1     1593.61     1601.11     53.74 o 
   2   0   1      732.89      778.55     11.24 o 
   3   0   1      442.82      390.90      7.22 o 
   4   0   1      650.67      540.75     24.88 o 
   5   0   1     1423.10     1350.23     28.20 o 
   6   0   1      719.96      671.92     22.43 o 
   7   0   1       21.89       21.57      5.99 o 
   8   0   1      592.58      564.07     39.34 o 
   9   0   1      169.15      200.61     29.64 o 
  10   0   1        3.37       -1.50      8.40 o 
  11   0   1      161.11      135.32     30.98 o 
  12   0   1        3.79        5.58     11.90 o 
 -12   1   1      121.19      125.18     17.92 o 
 -11   1   1      235.18      289.19     20.00 o 
 -10   1   1       99.48       95.28     25.70 o 
  -8   1   1       50.54       44.81      7.48 o 
  -7   1   1      255.26      211.85     19.33 o 
  -6   1   1     1209.57     1091.36     34.29 o 
  -5   1   1     4320.12     4405.51    139.63 o 
  -3   1   1     4077.88     4021.83     61.45 o 
  -2   1   1     5808.83     5452.89     66.71 o 
  -1   1   1     4984.83     4625.44     77.85 o 
   0   1   1     3544.65     3294.33     70.52 o 
   1   1   1     3442.37     3208.30    122.93 o 
   2   1   1     9059.74     9500.77    213.89 o 
   3   1   1     2743.29     2614.41     58.30 o 
   4   1   1      459.86      442.25     14.78 o 
   5   1   1      160.48      125.90     16.27 o 
   6   1   1       33.18       30.55      5.51 o 
   7   1   1      711.21      765.71     30.47 o 
   8   1   1      783.88      788.12     27.79 o 
   9   1   1      572.57      642.45     67.73 o 
  12   1   1       45.00       30.87     13.07 o 
 -11   2   1       47.01       52.25     15.21 o 
  -8   2   1      389.48      401.45     22.18 o 
  -7   2   1     1116.97     1197.50     46.28 o 
  -6   2   1      134.47      111.84     15.01 o 
  -5   2   1       28.77       24.14      3.47 o 
  -4   2   1      211.89      203.82     10.15 o 
  -3   2   1     2899.91     2873.00     69.36 o 
  -2   2   1      521.93      495.78      8.05 o 
  -1   2   1     5274.65     5184.13     83.16 o 
   1   2   1     1339.32     1364.67     30.87 o 
   2   2   1       61.96       64.43      6.31 o 
   3   2   1     1533.50     1664.50     56.78 o 
   4   2   1     1373.80     1443.83     36.51 o 
   5   2   1      768.19      739.84     33.72 o 
   6   2   1      977.42      947.97     49.34 o 
   7   2   1      110.02      111.99     19.56 o 
   8   2   1      176.92      106.18     34.89 o 
 -11   3   1       76.97       59.71     24.29 o 
  -8   3   1      134.72      100.25     27.84 o 
  -7   3   1     1076.44     1109.55     50.72 o 
  -6   3   1      427.14      436.76     26.76 o 
  -5   3   1     2594.14     2799.74    129.59 o 
  -4   3   1      209.63      237.71     12.57 o 
  -3   3   1     1920.35     2068.35     40.11 o 
  -2   3   1        6.60       10.06      2.11 o 
  -1   3   1       32.26       34.62      4.04 o 
   0   3   1     2560.25     2586.92     70.32 o 
   1   3   1      541.70      508.16     18.83 o 
   2   3   1     3973.86     4178.13     92.43 o 
   3   3   1      164.28      176.20     17.23 o 
   4   3   1      647.13      635.55     20.52 o 
   5   3   1      222.87      218.70     35.66 o 
   6   3   1      108.77      118.81     25.35 o 
   7   3   1      913.38      925.71     54.95 o 
 -10   4   1       89.08       63.68     21.74 o 
  -8   4   1      114.64       79.92     16.80 o 
  -7   4   1      237.29      177.46     35.80 o 
  -6   4   1        2.33        5.57      2.27 o 
  -5   4   1      268.09      265.12     11.64 o 
  -4   4   1       22.24       24.23      2.61 o 
  -3   4   1      655.25      667.80     34.31 o 
  -2   4   1      522.24      489.95     25.32 o 
  -1   4   1     1635.32     1637.05     54.16 o 
   0   4   1      186.34      178.82     16.04 o 
   1   4   1      267.10      265.78     14.33 o 
   2   4   1      285.44      284.96     16.01 o 
   3   4   1      473.89      513.04     27.52 o 
   4   4   1      495.36      503.72     42.41 o 
   5   4   1      235.75      253.09     15.08 o 
   6   4   1      399.41      392.57     24.54 o 
   7   4   1       66.97       47.80      9.56 o 
  -9   5   1       21.50       13.89     10.10 o 
  -6   5   1      453.19      480.39     12.62 o 
  -5   5   1       37.51       36.33      9.90 o 
  -4   5   1      220.63      241.49     19.56 o 
  -3   5   1       38.71       27.20      6.61 o 
  -1   5   1      725.57      703.19     32.37 o 
   0   5   1       86.74       79.66     12.51 o 
   1   5   1     1029.78     1121.15     48.76 o 
   2   5   1      166.46      145.27     17.45 o 
   3   5   1      377.77      387.03     29.99 o 
   4   5   1       26.57       21.32      4.76 o 
   5   5   1       34.95       36.57      8.66 o 
   6   5   1      184.55      183.73     19.48 o 
   0   6   1      204.10      158.70     14.27 o 
  -3  -7   2        8.56       13.70      3.51 o 
  -2  -7   2       35.33       21.06      4.90 o 
  -1  -7   2       19.50       14.06      5.38 o 
   0  -7   2       59.45       47.58     12.27 o 
   1  -7   2       19.87       23.43      7.33 o 
   2  -7   2       36.94       30.14     10.28 o 
  -7  -6   2       27.78       25.09      5.60 o 
  -6  -6   2      116.29       98.19     18.52 o 
  -5  -6   2       64.33       58.07      8.65 o 
  -4  -6   2      124.30      121.06     18.03 o 
  -3  -6   2      206.46      203.76     15.42 o 
  -2  -6   2       10.71       11.42      1.54 o 
  -1  -6   2      119.50      131.22     12.30 o 
   0  -6   2       92.29       95.62     12.17 o 
   1  -6   2      113.74      110.28     12.08 o 
   2  -6   2       48.25       41.06      6.31 o 
   3  -6   2       40.44       41.99      6.32 o 
   4  -6   2      123.95      115.36     14.80 o 
   5  -6   2       71.58       55.47      7.98 o 
   6  -6   2       13.44       11.72      2.90 o 
  -9  -5   2        2.23        0.01      4.72 o 
  -8  -5   2      107.36       94.78     15.05 o 
  -7  -5   2       72.76       87.25     11.42 o 
  -6  -5   2      131.11      104.36     20.39 o 
  -5  -5   2      428.08      470.11     19.02 o 
  -4  -5   2        5.14        8.51      2.15 o 
  -3  -5   2       64.56       63.41      8.30 o 
  -2  -5   2      278.74      318.04     14.47 o 
  -1  -5   2      507.38      568.38     14.12 o 
   0  -5   2      659.34      671.18     24.92 o 
   1  -5   2       44.79       51.13      5.43 o 
   2  -5   2      199.93      201.67      7.55 o 
   3  -5   2       25.69       18.08      4.19 o 
   4  -5   2       14.55       19.24      4.11 o 
   5  -5   2       87.98       96.30     10.77 o 
   6  -5   2      144.56      129.77     15.90 o 
   7  -5   2      208.06      191.38     24.80 o 
   8  -5   2       15.86       18.31      5.71 o 
 -10  -4   2      145.09      101.10     25.41 o 
  -9  -4   2      106.87      110.85     19.09 o 
  -8  -4   2      153.61      168.50     16.66 o 
  -7  -4   2      119.23      133.92     15.30 o 
  -6  -4   2       39.37       38.74      3.83 o 
  -5  -4   2      357.88      332.60     11.17 o 
  -4  -4   2     2691.37     2766.66     74.28 o 
  -3  -4   2      521.88      533.45     21.57 o 
  -2  -4   2     1061.66     1068.26     41.38 o 
  -1  -4   2      566.76      558.77     18.22 o 
   0  -4   2       42.44       35.96      2.85 o 
   1  -4   2      224.73      252.49     10.53 o 
   2  -4   2      727.51      755.67     18.43 o 
   3  -4   2      881.55      909.34     26.48 o 
   4  -4   2      466.38      486.41     17.02 o 
   5  -4   2      210.16      235.33     12.85 o 
   6  -4   2       55.59       65.69     11.01 o 
   7  -4   2       88.74      101.76     10.68 o 
   8  -4   2      273.65      248.86     30.97 o 
   9  -4   2       38.63       51.38      7.99 o 
 -11  -3   2       11.99       60.74     12.51 o 
 -10  -3   2        4.15       14.10      8.78 o 
  -9  -3   2       26.24       42.04      7.10 o 
  -8  -3   2      194.45      180.75     17.10 o 
  -7  -3   2       35.13       42.26      5.82 o 
  -6  -3   2      789.65      837.80     23.57 o 
  -5  -3   2      440.97      464.16     20.03 o 
  -4  -3   2      499.47      458.87     13.01 o 
  -3  -3   2      469.29      470.47     13.45 o 
  -2  -3   2      592.07      621.43     19.22 o 
  -1  -3   2      994.89      953.11     24.33 o 
   0  -3   2      500.58      487.54      9.43 o 
   1  -3   2     1493.56     1614.27     37.61 o 
   2  -3   2       69.15       75.40      7.94 o 
   3  -3   2       62.95       61.91      5.96 o 
   4  -3   2      129.91      128.08      7.57 o 
   5  -3   2       73.77       93.70      8.18 o 
   6  -3   2      538.97      513.60     18.31 o 
   7  -3   2      148.58      155.96     16.37 o 
   8  -3   2      367.35      417.98     29.88 o 
   9  -3   2       21.25       22.50      4.34 o 
  10  -3   2        6.15        6.25      3.75 o 
 -12  -2   2      106.99       88.17     24.55 o 
 -11  -2   2      214.49      204.99     61.94 o 
 -10  -2   2      213.81      191.00     37.71 o 
  -9  -2   2      332.98      373.18     17.48 o 
  -8  -2   2       88.25       82.51      9.73 o 
  -7  -2   2       28.46       28.69      3.51 o 
  -6  -2   2      771.41      802.30     20.76 o 
  -5  -2   2      119.22      126.82     10.28 o 
  -4  -2   2     4830.66     4966.76     82.03 o 
  -3  -2   2      296.69      280.30     13.13 o 
  -2  -2   2     1903.54     1724.16     54.70 o 
  -1  -2   2       41.59       55.67      6.70 o 
   0  -2   2      688.77      666.04     17.87 o 
   1  -2   2     2693.55     2648.92     45.72 o 
   2  -2   2      292.86      293.90      9.25 o 
   3  -2   2     2160.25     2023.38     40.91 o 
   4  -2   2     1128.16     1118.81     36.05 o 
   5  -2   2      669.85      629.84     18.63 o 
   6  -2   2       95.38       96.04     10.02 o 
   7  -2   2       81.52       75.53      7.25 o 
   8  -2   2      600.35      651.97     32.67 o 
   9  -2   2        2.93       16.22      4.03 o 
  10  -2   2      279.39      293.77     21.56 o 
  11  -2   2       55.07       45.36      7.76 o 
 -12  -1   2       96.17      100.51     24.38 o 
 -11  -1   2       34.44       14.83     10.60 o 
 -10  -1   2       15.41       10.90      9.16 o 
  -9  -1   2      237.88      248.33     19.50 o 
  -8  -1   2     1425.91     1439.29     45.10 o 
  -7  -1   2      259.29      253.23     13.26 o 
  -6  -1   2     2234.58     2268.03     64.88 o 
  -5  -1   2     1142.76     1165.55     28.33 o 
  -4  -1   2      114.36      105.80      9.05 o 
  -3  -1   2      143.47      130.90     21.28 o 
  -1  -1   2     2750.68     2659.24     89.63 o 
   0  -1   2     6430.14     6761.66    108.25 o 
   1  -1   2     5655.94     5512.09     87.92 o 
   2  -1   2     3312.20     3347.07     51.45 o 
   3  -1   2     2496.05     2599.51     34.58 o 
   4  -1   2      842.00      876.21     20.91 o 
   5  -1   2      319.43      294.22     12.54 o 
   6  -1   2     1574.87     1595.51     49.93 o 
   7  -1   2      608.21      542.31     20.89 o 
   8  -1   2      222.39      224.78     19.63 o 
   9  -1   2      215.52      200.73     23.61 o 
  10  -1   2       44.08       44.57      7.79 o 
  11  -1   2        7.30       10.15      6.13 o 
 -12   0   2      309.67      449.77     24.06 o 
 -11   0   2      174.56      181.99     28.34 o 
 -10   0   2      876.19      982.44     52.91 o 
  -9   0   2      135.68      157.22     10.26 o 
  -8   0   2      736.59      717.88     24.69 o 
  -7   0   2     1471.65     1494.94     48.87 o 
  -6   0   2        7.08        5.56      2.73 o 
  -5   0   2      307.50      293.80     10.52 o 
  -4   0   2     1136.57     1057.22     17.24 o 
  -3   0   2     9315.83     8613.36    225.34 o 
  -2   0   2       68.41       87.53      5.70 o 
  -1   0   2     3857.23     3900.12     58.12 o 
   0   0   2     4862.77     5038.33     74.76 o 
   1   0   2      535.14      499.02     30.69 o 
   2   0   2      815.09      792.59     46.99 o 
   3   0   2     2169.74     2129.27     38.64 o 
   4   0   2     4130.24     4099.26     79.47 o 
   5   0   2      457.68      433.51     23.33 o 
   6   0   2       37.49       31.59      3.16 o 
   7   0   2      402.74      407.42     16.63 o 
   8   0   2       42.87       45.90      7.36 o 
   9   0   2      387.24      448.30     66.82 o 
  10   0   2      197.55      225.16     59.30 o 
  11   0   2      410.91      541.91     23.97 o 
 -12   1   2      114.66       99.89     33.10 o 
 -11   1   2       39.05       38.86     19.62 o 
 -10   1   2       16.04        3.11      9.81 o 
  -9   1   2      194.11      172.14     35.83 o 
  -8   1   2     1499.19     1582.14     48.68 o 
  -7   1   2      329.88      325.47     41.91 o 
  -6   1   2     2448.54     2517.35     83.77 o 
  -5   1   2     1096.73     1055.54     27.25 o 
  -4   1   2      170.16      172.86     17.21 o 
  -3   1   2      113.60      116.18      9.68 o 
  -2   1   2      132.61      125.69      6.64 o 
  -1   1   2     2611.22     2489.59     66.21 o 
   0   1   2     6971.67     6599.03    249.73 o 
   1   1   2     6356.65     6339.74    121.35 o 
   2   1   2     3746.47     3687.92    247.18 o 
   3   1   2     2481.98     2408.48    102.19 o 
   4   1   2      921.74      900.01     27.64 o 
   5   1   2      262.28      248.24     14.63 o 
   6   1   2     1740.31     1821.33     61.66 o 
   7   1   2      580.49      516.91     22.80 o 
   8   1   2      293.58      289.84     45.23 o 
   9   1   2      194.76      170.80     35.66 o 
  10   1   2       44.99       46.11     16.24 o 
 -12   2   2       85.53       66.67     17.56 o 
 -11   2   2      253.55      170.09     66.38 o 
 -10   2   2      241.32      192.77     54.84 o 
  -9   2   2      353.02      418.11     47.08 o 
  -8   2   2       43.75       64.24     44.26 o 
  -7   2   2       28.77       27.48      5.23 o 
  -6   2   2      720.90      717.80     32.48 o 
  -5   2   2       40.28       36.47      4.15 o 
  -4   2   2     4895.50     4754.03    262.19 o 
  -3   2   2      280.73      274.05      9.61 o 
  -2   2   2     1988.61     1817.31     39.47 o 
  -1   2   2       86.18       91.26      9.52 o 
   0   2   2      688.12      656.38     13.29 o 
   1   2   2     2877.87     2906.99     44.42 o 
   2   2   2      348.21      323.82     24.30 o 
   3   2   2     2588.66     2487.06    140.69 o 
   4   2   2     1061.56     1033.33     53.06 o 
   5   2   2      644.70      615.26     21.00 o 
   6   2   2       81.59       90.46     11.47 o 
   7   2   2       83.93       84.70     19.87 o 
 -11   3   2       14.75       15.68      7.40 o 
 -10   3   2        2.85        6.29      6.34 o 
  -9   3   2       24.13       19.91      9.63 o 
  -8   3   2      165.59      114.90     32.19 o 
  -7   3   2      121.31       94.58     18.50 o 
  -6   3   2      837.88      822.91     33.85 o 
  -5   3   2      336.65      323.25     19.92 o 
  -4   3   2      476.74      437.71     25.86 o 
  -3   3   2      430.11      444.27      7.01 o 
  -2   3   2      546.67      542.13     13.29 o 
  -1   3   2     1003.62      932.11     30.25 o 
   0   3   2      454.65      436.14     16.92 o 
   2   3   2      139.48      159.93     22.85 o 
   3   3   2       58.65       59.72      6.83 o 
   4   3   2      146.67      163.50     16.33 o 
   5   3   2       84.98       90.79     14.98 o 
   6   3   2      507.98      501.05     41.88 o 
   7   3   2      132.67      126.65     32.02 o 
 -10   4   2      182.76      124.04     53.72 o 
  -9   4   2       73.41       51.99     24.91 o 
  -8   4   2      170.36      176.76      9.63 o 
  -7   4   2      108.64       77.42     21.53 o 
  -6   4   2       37.10       31.93      5.70 o 
  -5   4   2      465.94      454.38     28.37 o 
  -4   4   2     2472.41     2432.45     89.56 o 
  -3   4   2      742.37      773.38     39.11 o 
  -2   4   2      831.50      780.26     47.93 o 
  -1   4   2      611.33      586.26     29.43 o 
   0   4   2       44.26       41.41      9.43 o 
   1   4   2      193.07      227.28     24.55 o 
   2   4   2      874.77      895.54     46.32 o 
   3   4   2      674.73      717.32     39.45 o 
   4   4   2      530.61      534.99     37.51 o 
   5   4   2      150.50      134.12     16.79 o 
   6   4   2       65.11       62.61      9.36 o 
   7   4   2       96.90       57.65     16.30 o 
  -9   5   2        2.18       11.04      5.84 o 
  -8   5   2       76.71      143.36     18.56 o 
  -7   5   2       86.61       66.79     19.33 o 
  -6   5   2      109.75      107.66      8.49 o 
  -5   5   2      381.30      405.77     30.87 o 
  -4   5   2        6.40        4.18      1.50 o 
  -2   5   2      248.11      237.03     28.67 o 
  -1   5   2      608.76      591.75     32.78 o 
   0   5   2      514.08      500.49     23.73 o 
   1   5   2       34.74       36.54      8.99 o 
   2   5   2      172.83      158.70     12.63 o 
   3   5   2       23.40       19.44      4.49 o 
   4   5   2       11.01       12.89      4.20 o 
   5   5   2       75.37       51.61     15.74 o 
   6   5   2      109.50       79.55     16.55 o 
  -1   6   2      100.03       51.28     21.15 o 
   0   6   2       93.85       80.86     18.77 o 
   1   6   2      130.52      133.49     10.34 o 
   2   6   2       33.16       25.00      8.64 o 
  -3  -7   3       29.34       27.72      6.17 o 
  -2  -7   3       93.54       81.09     13.88 o 
  -1  -7   3       38.34       38.39      9.00 o 
   0  -7   3       30.08       24.14     14.60 o 
   1  -7   3       29.07       13.98      8.08 o 
   2  -7   3       22.75       15.57      8.28 o 
  -7  -6   3       35.69       24.20      5.39 o 
  -6  -6   3       95.39      106.78     14.69 o 
  -5  -6   3       66.49       74.76     10.87 o 
  -4  -6   3       40.75       37.65      6.11 o 
  -3  -6   3       60.69       53.41      5.14 o 
  -2  -6   3       21.82       21.77      3.57 o 
  -1  -6   3       74.99       82.80      7.90 o 
   0  -6   3       70.41       71.48      7.56 o 
   1  -6   3      206.01      234.65     13.72 o 
   2  -6   3      120.82      116.05     16.01 o 
   3  -6   3       13.70       15.52      4.19 o 
   4  -6   3       14.49        9.76      2.07 o 
   5  -6   3       10.42       11.02      3.12 o 
   6  -6   3        5.00        4.74      2.08 o 
  -9  -5   3      255.19      177.61     57.63 o 
  -8  -5   3        1.44       14.67      3.75 o 
  -7  -5   3      350.75      401.65     14.11 o 
  -6  -5   3      114.71       98.03     11.95 o 
  -5  -5   3       27.51       23.85      4.79 o 
  -4  -5   3      450.07      440.08     22.64 o 
  -3  -5   3       16.07       26.06      6.60 o 
  -2  -5   3      838.82      870.97     31.11 o 
  -1  -5   3       66.52       65.25      6.55 o 
   0  -5   3      668.04      708.34     22.84 o 
   1  -5   3       52.83       45.73      6.74 o 
   2  -5   3       59.67       52.09      6.26 o 
   3  -5   3      361.95      418.48     16.83 o 
   4  -5   3       56.50       63.48      7.17 o 
   5  -5   3      247.96      250.73     14.42 o 
   6  -5   3       13.04       15.85      3.53 o 
   7  -5   3      133.57      129.93     13.98 o 
   8  -5   3       13.71       17.11      3.79 o 
 -10  -4   3      105.87       97.51     24.32 o 
  -9  -4   3      109.68       91.85     17.18 o 
  -8  -4   3        7.90       11.55      9.08 o 
  -7  -4   3      517.77      516.04     26.21 o 
  -6  -4   3      135.70      131.99     13.28 o 
  -5  -4   3      139.71      134.27     13.40 o 
  -4  -4   3     1005.50     1070.89     42.11 o 
  -3  -4   3      424.52      444.79     25.70 o 
  -2  -4   3      311.50      296.68     15.00 o 
  -1  -4   3       51.85       62.27      8.05 o 
   0  -4   3      226.25      236.62      8.94 o 
   1  -4   3      400.17      387.27     18.74 o 
   2  -4   3      383.25      396.99     11.36 o 
   3  -4   3      353.36      335.60     14.41 o 
   4  -4   3      581.25      558.99     31.21 o 
   5  -4   3      275.38      253.62     15.43 o 
   6  -4   3      175.84      188.28     14.63 o 
   7  -4   3      232.97      264.21     22.90 o 
   8  -4   3      126.88      124.59     13.08 o 
   9  -4   3       89.65       76.04     13.35 o 
 -11  -3   3        3.78        7.28      8.87 o 
 -10  -3   3      271.27      281.23     44.79 o 
  -9  -3   3      224.79      206.42     18.21 o 
  -8  -3   3      602.03      603.41     35.38 o 
  -7  -3   3      124.62      107.02     10.72 o 
  -6  -3   3      132.11      139.75     18.44 o 
  -5  -3   3      758.65      763.16     22.97 o 
  -4  -3   3       10.74       16.29      3.13 o 
  -3  -3   3     1686.47     1699.51     67.75 o 
  -2  -3   3      728.09      743.20     53.99 o 
  -1  -3   3     2921.32     2994.02    195.34 o 
   1  -3   3     1416.34     1523.87     25.81 o 
   2  -3   3      141.56      139.98      6.34 o 
   3  -3   3      802.05      831.71     30.74 o 
   4  -3   3      900.70      900.87     23.08 o 
   5  -3   3      486.57      522.83     15.61 o 
   6  -3   3     1045.29     1082.72     36.25 o 
   7  -3   3       10.69        9.92      6.46 o 
   8  -3   3      398.38      407.59     25.43 o 
   9  -3   3      110.24      100.79     14.50 o 
  10  -3   3       25.90       24.83      4.93 o 
 -12  -2   3      105.42       72.37     28.34 o 
 -11  -2   3      285.24      191.65     48.96 o 
 -10  -2   3      141.08      124.70     13.24 o 
  -9  -2   3       55.63       52.07      8.43 o 
  -8  -2   3      107.17      104.04     12.12 o 
  -7  -2   3     1184.73     1236.62     50.06 o 
  -6  -2   3      446.16      411.42     16.77 o 
  -5  -2   3     1397.69     1361.39     22.72 o 
  -4  -2   3     1928.79     1869.59     46.45 o 
  -3  -2   3     1603.48     1513.89     56.85 o 
  -2  -2   3      490.32      477.79     26.77 o 
  -1  -2   3      842.27      808.97     28.17 o 
   0  -2   3      966.03      932.30     12.87 o 
   1  -2   3     1870.56     2006.87     26.10 o 
   2  -2   3     3642.18     3742.32     87.10 o 
   3  -2   3      745.11      799.30     21.92 o 
   4  -2   3      857.43      845.18     20.22 o 
   5  -2   3      109.95      111.29     11.35 o 
   6  -2   3       11.42       12.03      3.19 o 
   7  -2   3      787.91      816.29     27.39 o 
   8  -2   3      306.90      334.66     26.22 o 
   9  -2   3      316.67      338.14     15.43 o 
  10  -2   3       85.79       86.82     12.19 o 
  11  -2   3        4.25       11.79      4.42 o 
 -12  -1   3       90.90       89.06     24.17 o 
 -11  -1   3      101.72       59.94     13.25 o 
 -10  -1   3      169.23      170.42     36.39 o 
  -9  -1   3      791.54      795.02     88.06 o 
  -8  -1   3      158.38      169.82     20.39 o 
  -7  -1   3     1400.71     1275.01     36.44 o 
  -6  -1   3      675.10      689.47     35.60 o 
  -5  -1   3      737.90      740.33     20.70 o 
  -4  -1   3     3677.17     3948.77    130.82 o 
  -2  -1   3     7446.29     6862.43    189.11 o 
  -1  -1   3     2353.90     2337.69     36.00 o 
   0  -1   3     2584.95     2589.48     28.01 o 
   1  -1   3     2212.09     2206.48     34.59 o 
   2  -1   3      513.94      521.29     17.71 o 
   3  -1   3     2214.83     2182.24     36.57 o 
   4  -1   3       58.47       46.49      6.53 o 
   5  -1   3     1152.46     1143.56     24.97 o 
   6  -1   3      231.30      225.82     22.49 o 
   7  -1   3      308.64      333.03     45.00 o 
   8  -1   3       24.27       37.98      5.49 o 
   9  -1   3      261.37      237.75     20.93 o 
  10  -1   3      183.54      206.23     27.08 o 
  11  -1   3       76.79       58.78      9.63 o 
 -12   0   3       30.52       30.66      9.60 o 
 -11   0   3      412.30      401.72     29.40 o 
 -10   0   3        2.94       -1.85      4.11 o 
  -9   0   3       55.02       65.11     18.92 o 
  -8   0   3       12.17       13.28      3.79 o 
  -7   0   3      625.29      579.00     18.12 o 
  -6   0   3     2757.81     2914.33    159.03 o 
  -5   0   3     1009.76      968.81     26.79 o 
  -4   0   3     2534.31     2663.70     43.55 o 
  -3   0   3     3953.95     3697.81     56.84 o 
  -2   0   3     2477.80     2409.13     81.42 o 
  -1   0   3      908.83      944.66     17.15 o 
   0   0   3      130.66      134.17      4.90 o 
   1   0   3    14902.06    15549.40    272.08 o 
   2   0   3     4200.42     4159.85     63.73 o 
   3   0   3      586.26      542.08     42.99 o 
   4   0   3        6.00        6.13      3.70 o 
   5   0   3        0.05        9.52      2.08 o 
   6   0   3       26.32       19.66      2.66 o 
   7   0   3      150.53      154.79     10.58 o 
   8   0   3     1174.23     1132.63     37.71 o 
   9   0   3        4.00       12.94      5.29 o 
  10   0   3      302.96      260.59     58.21 o 
  11   0   3        3.05       -7.72      8.93 o 
 -12   1   3       85.29       55.51     19.36 o 
 -11   1   3       86.62       77.95     23.59 o 
 -10   1   3      202.07      173.70     33.63 o 
  -9   1   3      654.88      660.19     29.52 o 
  -8   1   3      241.26      245.57     20.10 o 
  -7   1   3     1190.28     1105.94     32.98 o 
  -6   1   3      750.52      758.16     20.68 o 
  -5   1   3      751.97      746.42     16.53 o 
  -4   1   3     3198.44     3249.90     71.11 o 
  -3   1   3      982.84      947.99     24.83 o 
  -2   1   3     7496.73     7009.91    129.93 o 
  -1   1   3     2205.24     2111.18     33.41 o 
   0   1   3     2165.00     2103.81     46.70 o 
   1   1   3     2262.56     2215.39     28.31 o 
   2   1   3      539.79      544.77     16.57 o 
   3   1   3     1852.47     1829.09     78.33 o 
   4   1   3       75.08       58.41      3.93 o 
   5   1   3      958.06      898.55     16.38 o 
   6   1   3      266.79      251.78     14.48 o 
   7   1   3      257.01      244.85     42.56 o 
   8   1   3       32.40       55.51      9.34 o 
   9   1   3      273.82      265.29     49.93 o 
  10   1   3      134.26      121.31     32.49 o 
  11   1   3      129.78      114.90     31.10 o 
 -12   2   3       82.07       66.62     24.08 o 
 -11   2   3      234.40      142.98     48.17 o 
 -10   2   3      126.52      132.61     31.22 o 
  -9   2   3       42.36       56.31     12.60 o 
  -8   2   3       96.76       76.53      8.25 o 
  -7   2   3     1154.50     1103.27     36.28 o 
  -6   2   3      334.84      330.47     13.70 o 
  -5   2   3     1504.55     1424.19     39.19 o 
  -4   2   3     1852.75     1752.33     31.01 o 
  -3   2   3     1490.90     1397.92     24.00 o 
  -2   2   3      453.27      451.81      7.58 o 
  -1   2   3      767.30      697.36     16.40 o 
   0   2   3      918.25      805.93     36.23 o 
   1   2   3     2079.35     2106.78     53.65 o 
   2   2   3     3362.14     3345.78     76.30 o 
   3   2   3      958.85     1030.72     22.13 o 
   4   2   3      884.87      880.45     26.90 o 
   5   2   3      110.86      120.26     10.30 o 
   6   2   3        7.11        6.51      6.42 o 
   7   2   3      732.09      708.49     39.70 o 
   8   2   3      286.55      298.92     49.81 o 
   9   2   3      340.72      346.23     18.86 o 
 -11   3   3        9.32        1.15     11.01 o 
 -10   3   3      244.03      286.79     26.93 o 
  -9   3   3      209.11      183.93     23.67 o 
  -8   3   3      596.54      607.59     34.03 o 
  -7   3   3       89.07       84.72     14.00 o 
  -6   3   3      148.54      122.32     13.93 o 
  -5   3   3      780.05      786.11     24.68 o 
  -4   3   3       20.95       26.30      2.86 o 
  -3   3   3     1601.12     1492.64     32.06 o 
  -2   3   3      941.39      900.36     28.31 o 
  -1   3   3     2872.98     2921.49     47.70 o 
   1   3   3     1382.37     1455.55     35.92 o 
   2   3   3      112.97      111.47     12.34 o 
   3   3   3      809.64      874.38     27.61 o 
   4   3   3      806.04      806.62     28.68 o 
   5   3   3      501.11      507.36     27.92 o 
   6   3   3     1021.85     1108.67     51.19 o 
   7   3   3       24.71       17.95      6.70 o 
 -10   4   3       89.50       82.06     33.13 o 
  -9   4   3      122.68      107.71     30.19 o 
  -8   4   3        2.96        4.48      6.83 o 
  -7   4   3      465.78      462.61     23.49 o 
  -6   4   3      177.80      154.48     15.40 o 
  -5   4   3      188.97      194.39      9.37 o 
  -4   4   3     1182.23     1209.28     29.07 o 
  -3   4   3      350.39      352.52     21.32 o 
  -2   4   3      310.05      310.40     26.99 o 
  -1   4   3       51.17       46.00      8.28 o 
   0   4   3      246.81      230.36     13.25 o 
   1   4   3      403.23      399.13     26.08 o 
   2   4   3      394.65      382.98     21.47 o 
   3   4   3      428.25      389.09     23.12 o 
   4   4   3      549.16      552.93     20.21 o 
   5   4   3      276.90      244.05     16.83 o 
   6   4   3      221.02      200.58     23.80 o 
  -8   5   3       12.56       18.77      6.11 o 
  -7   5   3      332.89      367.73     14.25 o 
  -6   5   3      137.84      136.91      8.64 o 
  -5   5   3       25.83       19.74      5.26 o 
  -3   5   3        0.83        0.50      2.91 o 
  -2   5   3      798.24      742.84     46.14 o 
  -1   5   3      124.20      126.83     11.45 o 
   0   5   3      626.61      562.76     38.04 o 
   1   5   3       67.26       58.57     10.69 o 
   2   5   3       58.05       54.69     14.27 o 
   3   5   3      382.45      411.70     32.49 o 
   4   5   3       93.81       74.25     20.68 o 
   5   5   3      237.62      189.39     24.64 o 
   6   5   3        8.74        3.58      4.99 o 
  -2   6   3       24.21       15.77      7.72 o 
  -1   6   3       57.72       36.51     11.13 o 
   0   6   3       78.18       37.80     16.30 o 
   1   6   3      208.51      177.85     20.12 o 
  -2  -7   4       95.12       72.28     19.15 o 
  -1  -7   4       21.73        8.02      4.96 o 
   0  -7   4        3.63       13.69      3.47 o 
   1  -7   4       18.00        5.87      6.26 o 
  -7  -6   4        8.74       14.10      9.78 o 
  -6  -6   4      277.39      372.73     16.13 o 
  -5  -6   4       85.30       84.93     10.62 o 
  -4  -6   4       72.08       62.72      9.32 o 
  -3  -6   4       87.12       85.99     10.90 o 
  -2  -6   4       70.20       74.86      8.00 o 
  -1  -6   4      253.19      295.84     25.09 o 
   0  -6   4       26.46       27.23      6.02 o 
   1  -6   4      129.90      130.70     17.17 o 
   2  -6   4       76.29       82.09     11.08 o 
   3  -6   4      119.93      137.17     24.97 o 
   4  -6   4       34.31       55.48     12.04 o 
   5  -6   4       34.89       42.28      5.73 o 
  -9  -5   4       46.42       45.53     18.80 o 
  -8  -5   4       59.42       72.23     19.18 o 
  -7  -5   4       23.64       24.06      9.40 o 
  -6  -5   4       88.97       90.88     14.09 o 
  -5  -5   4      500.29      526.59     22.62 o 
  -4  -5   4      189.89      201.09     25.33 o 
  -3  -5   4      375.80      404.01     26.38 o 
  -2  -5   4      235.59      260.56     16.83 o 
  -1  -5   4      171.39      185.44     16.54 o 
   0  -5   4      151.31      171.27     14.79 o 
   1  -5   4       17.77       14.57      4.27 o 
   2  -5   4      660.01      736.25     33.59 o 
   3  -5   4       14.23       21.98      3.20 o 
   4  -5   4      234.30      236.53     12.15 o 
   5  -5   4       74.01       61.29      8.78 o 
   6  -5   4       43.42       37.76      6.02 o 
   7  -5   4       32.66       46.92      6.23 o 
 -10  -4   4       49.88       42.88     13.60 o 
  -9  -4   4       74.84       73.66     20.12 o 
  -8  -4   4      181.02      174.85     40.27 o 
  -7  -4   4      178.32      176.02     41.83 o 
  -6  -4   4      119.53      145.51     21.07 o 
  -5  -4   4     1038.34     1128.35     98.64 o 
  -4  -4   4      917.99      985.31     38.73 o 
  -3  -4   4      432.46      439.40     22.44 o 
  -2  -4   4      476.59      485.64     20.46 o 
  -1  -4   4      499.71      490.42     19.71 o 
   0  -4   4      557.92      626.66     24.08 o 
   1  -4   4      473.67      507.53     17.06 o 
   2  -4   4      120.44      119.64     15.74 o 
   3  -4   4      164.30      156.08     11.43 o 
   4  -4   4      304.59      295.59     14.28 o 
   5  -4   4      120.26      138.41     11.87 o 
   6  -4   4      127.63      146.38     12.93 o 
   7  -4   4      165.51      157.19     16.62 o 
   8  -4   4       13.86       30.36      5.39 o 
   9  -4   4      114.83      107.53     15.79 o 
 -11  -3   4      133.44      114.20     31.40 o 
 -10  -3   4      186.01      174.59     44.62 o 
  -9  -3   4      235.42      244.26     20.35 o 
  -8  -3   4        5.99       10.31      4.96 o 
  -7  -3   4      425.97      445.75     61.87 o 
  -6  -3   4      513.87      459.82     62.90 o 
  -5  -3   4      463.73      449.72     18.99 o 
  -4  -3   4     1640.93     1666.65     51.50 o 
  -3  -3   4      485.09      480.46     17.09 o 
  -2  -3   4      267.73      254.60     20.27 o 
  -1  -3   4      978.58     1083.05     36.63 o 
   0  -3   4      366.59      418.02     13.06 o 
   1  -3   4      222.66      214.89      5.76 o 
   2  -3   4      298.28      289.51     17.94 o 
   3  -3   4      802.43      850.28     24.47 o 
   4  -3   4       39.21       40.48      4.03 o 
   5  -3   4      445.07      434.65     17.27 o 
   6  -3   4        5.63       12.91      2.90 o 
   7  -3   4        7.45        6.68      2.42 o 
   8  -3   4      117.25      125.02     14.74 o 
   9  -3   4       12.16       15.69      3.93 o 
  10  -3   4       75.54       77.99     12.75 o 
 -12  -2   4       87.60       66.97     22.41 o 
 -11  -2   4        4.55       12.22      6.46 o 
 -10  -2   4        3.77        9.15      3.07 o 
  -9  -2   4      150.39      141.83     32.28 o 
  -8  -2   4      320.14      289.80     20.03 o 
  -7  -2   4     1332.34     1360.85     52.83 o 
  -6  -2   4      141.84      139.04     33.06 o 
  -5  -2   4      905.72      875.84     27.37 o 
  -4  -2   4      393.00      400.89     16.77 o 
  -3  -2   4      610.32      651.00     26.29 o 
  -2  -2   4      739.13      701.98     26.82 o 
   0  -2   4     2965.93     3049.65     33.29 o 
   1  -2   4     1248.07     1241.60     26.38 o 
   2  -2   4       60.65       67.99      7.18 o 
   3  -2   4       54.49       68.81     12.95 o 
   4  -2   4     1031.46     1043.96     27.03 o 
   5  -2   4      203.43      226.97     13.74 o 
   6  -2   4      129.21      125.86     14.22 o 
   7  -2   4      711.87      752.31     26.73 o 
   8  -2   4       28.25       27.13     15.85 o 
   9  -2   4      290.42      306.18     20.38 o 
  10  -2   4       16.67       20.69      5.13 o 
 -12  -1   4      155.27      102.21     28.87 o 
 -11  -1   4       51.84       49.47     10.76 o 
 -10  -1   4      620.56      557.66     34.78 o 
  -9  -1   4     1101.50     1111.58     49.34 o 
  -8  -1   4      194.36      183.36     16.89 o 
  -7  -1   4        9.29       11.05      3.04 o 
  -6  -1   4       19.68       33.89     12.51 o 
  -5  -1   4     2682.79     2524.79     91.40 o 
  -4  -1   4     3147.71     3272.69    109.47 o 
  -2  -1   4     3612.42     3662.90    166.57 o 
  -1  -1   4     2756.63     2664.78     41.99 o 
   0  -1   4      257.29      255.94      4.35 o 
   1  -1   4      244.93      255.46      6.87 o 
   2  -1   4     3128.38     3057.58     53.43 o 
   3  -1   4     3985.33     4126.12     96.58 o 
   4  -1   4     2489.55     2588.44     44.08 o 
   5  -1   4     1205.17     1251.03     32.40 o 
   6  -1   4      319.40      328.21     17.16 o 
   7  -1   4       44.34       47.47      6.29 o 
   8  -1   4       69.36       86.90     16.14 o 
   9  -1   4      455.70      485.68     30.27 o 
  10  -1   4      269.52      275.57     26.79 o 
  11  -1   4      127.99      164.92     29.46 o 
 -12   0   4        4.07       18.36      7.14 o 
 -11   0   4      168.18      174.64     43.26 o 
 -10   0   4       46.14       44.32      7.50 o 
  -9   0   4      123.28      106.48     20.34 o 
  -8   0   4     2896.88     2848.77     89.25 o 
  -7   0   4       42.08       39.32      5.29 o 
  -6   0   4     4569.85     4684.63    165.84 o 
  -5   0   4     1303.11     1357.99     42.10 o 
  -4   0   4      869.58      927.67     50.20 o 
  -3   0   4      818.09      763.94     14.66 o 
  -2   0   4      202.14      204.45      6.11 o 
  -1   0   4     3253.35     3390.92    211.49 o 
   0   0   4      150.64      143.29      8.77 o 
   1   0   4    13368.48    14048.88    484.62 o 
   2   0   4      813.38      828.98     17.68 o 
   3   0   4      499.15      572.47     18.30 o 
   4   0   4      712.45      655.09     18.44 o 
   5   0   4       14.55       18.87      2.33 o 
   6   0   4     2044.61     2130.16     71.71 o 
   7   0   4      142.74      152.61     12.51 o 
   8   0   4      485.64      481.22     60.61 o 
   9   0   4        2.55        6.41      2.52 o 
  10   0   4      104.94      102.74     19.74 o 
  11   0   4      245.42      206.34     59.48 o 
 -12   1   4      123.20      112.99     21.35 o 
 -11   1   4       96.16      139.72     29.72 o 
 -10   1   4      591.32      669.79     51.31 o 
  -9   1   4     1226.34     1291.36     54.40 o 
  -8   1   4      159.32      138.46     14.86 o 
  -7   1   4       12.57        9.03      4.42 o 
  -6   1   4       41.56       43.02      5.33 o 
  -5   1   4     2847.10     2713.56     58.26 o 
  -4   1   4     3054.28     3006.89    103.08 o 
  -3   1   4     1208.44     1099.70     56.67 o 
  -2   1   4     3940.29     4024.98     84.85 o 
  -1   1   4     2509.95     2438.14     38.01 o 
   0   1   4      262.48      268.74      6.23 o 
   1   1   4      286.49      282.60      7.58 o 
   2   1   4     3229.26     3272.14     81.13 o 
   3   1   4     4173.71     4191.00     99.02 o 
   4   1   4     2274.22     2304.52     46.80 o 
   5   1   4     1396.64     1417.99     36.02 o 
   6   1   4      271.58      234.20     25.17 o 
   7   1   4       34.43       37.50      4.59 o 
   8   1   4      107.79      117.02     17.12 o 
   9   1   4      433.25      461.66     36.80 o 
  10   1   4      283.46      287.67     64.65 o 
  11   1   4      153.35      124.42     39.12 o 
 -12   2   4      125.59      153.76     25.58 o 
 -11   2   4        0.80       15.57      6.58 o 
 -10   2   4        1.48       15.19      4.35 o 
  -9   2   4      140.71      121.92     18.90 o 
  -8   2   4      314.93      258.44     36.01 o 
  -7   2   4     1532.84     1488.68     46.48 o 
  -6   2   4      202.24      183.25     14.62 o 
  -5   2   4     1039.94      951.45     16.49 o 
  -4   2   4      332.08      319.45      9.38 o 
  -3   2   4      576.99      526.34     10.62 o 
  -2   2   4      793.27      694.46     17.07 o 
  -1   2   4       65.87       75.31     11.91 o 
   0   2   4     3123.03     2971.03     74.95 o 
   1   2   4     1195.57     1128.74     33.72 o 
   2   2   4       83.13       69.24      6.99 o 
   3   2   4       56.73       66.95      6.74 o 
   4   2   4      941.68      960.24     33.35 o 
   5   2   4      219.02      264.05     25.52 o 
   6   2   4       72.15       67.90     13.13 o 
   7   2   4      754.86      742.20     36.53 o 
   8   2   4       27.75        9.19      6.76 o 
   9   2   4      287.22      278.68     23.56 o 
  10   2   4       16.67       16.42     10.63 o 
 -11   3   4      143.82      116.31     37.39 o 
 -10   3   4      235.60      251.83     27.96 o 
  -9   3   4      253.61      236.40     22.53 o 
  -8   3   4       23.88       22.01      5.26 o 
  -7   3   4      390.51      389.36     16.39 o 
  -6   3   4      552.68      500.46     17.17 o 
  -5   3   4      486.48      463.15     13.04 o 
  -4   3   4     1592.34     1562.26     33.55 o 
  -3   3   4      505.71      511.77     12.18 o 
  -2   3   4      275.91      260.33      8.11 o 
  -1   3   4      893.02      928.49     49.37 o 
   0   3   4      378.37      395.40     36.14 o 
   1   3   4      276.55      263.76     15.51 o 
   2   3   4      264.55      267.81     36.19 o 
   3   3   4      847.91      807.89     23.44 o 
   4   3   4       65.72       71.89      8.14 o 
   5   3   4      433.21      436.62     17.69 o 
   6   3   4        8.81       19.73      7.45 o 
 -10   4   4       57.18       52.11     13.51 o 
  -9   4   4       57.34       49.99     19.71 o 
  -8   4   4      183.83      180.76     10.87 o 
  -7   4   4      143.83      126.36     19.15 o 
  -6   4   4      157.85      159.30     14.19 o 
  -5   4   4      839.16      842.60     44.98 o 
  -4   4   4      998.01      997.89     26.20 o 
  -3   4   4      483.55      472.55     20.26 o 
  -2   4   4      353.45      342.42     30.86 o 
  -1   4   4      549.38      479.35     26.55 o 
   0   4   4      456.64      504.08     28.02 o 
   1   4   4      480.16      478.55     26.64 o 
   2   4   4       77.24       58.24     11.63 o 
   3   4   4      172.77      152.47     19.97 o 
   4   4   4      337.74      302.79     19.24 o 
   5   4   4       80.95       74.89     13.35 o 
   6   4   4      144.36      138.70     22.56 o 
  -8   5   4       51.27       44.15     15.83 o 
  -7   5   4       26.90       12.72      4.14 o 
  -6   5   4       67.89       59.78      8.53 o 
  -5   5   4      462.96      447.15     21.22 o 
  -4   5   4      234.25      231.45     18.36 o 
  -3   5   4      408.96      384.51     31.37 o 
  -2   5   4      273.62      279.18     30.05 o 
  -1   5   4      151.97      158.58     29.72 o 
   0   5   4      158.84      135.81     30.58 o 
   1   5   4       20.50       10.57      4.82 o 
   2   5   4      634.29      645.91     51.64 o 
   3   5   4       16.72       16.10      5.20 o 
   4   5   4      275.62      183.28     38.68 o 
   5   5   4       62.89       35.16     12.39 o 
  -3   6   4       75.58       37.54     16.92 o 
  -2   6   4       88.90       73.63     23.17 o 
  -1   6   4      250.07      245.58     14.57 o 
   0   6   4       27.19       14.16      6.67 o 
   1   6   4      108.55       78.48     13.57 o 
  -2  -7   5       76.98       82.12     18.09 o 
  -1  -7   5       30.01       48.93     11.22 o 
   0  -7   5       22.12       24.23      8.34 o 
  -7  -6   5       43.66       38.83     11.28 o 
  -6  -6   5        3.10       -1.15      6.45 o 
  -5  -6   5       25.75       17.50      5.65 o 
  -4  -6   5        4.61        9.27      6.73 o 
  -3  -6   5       18.45       22.17      3.58 o 
  -2  -6   5       59.18       66.56      7.91 o 
  -1  -6   5       83.75       96.86     11.72 o 
   0  -6   5       52.49       48.75      8.58 o 
   1  -6   5       23.68       26.25      3.55 o 
   2  -6   5       20.89       26.58      9.60 o 
   3  -6   5       78.44       85.35     18.05 o 
   4  -6   5       24.92       32.75     10.18 o 
   5  -6   5       28.98       28.45      6.59 o 
  -9  -5   5       73.06       64.50     20.00 o 
  -7  -5   5      377.22      431.65     60.83 o 
  -6  -5   5       30.78       46.03     13.51 o 
  -5  -5   5      343.56      395.02     65.00 o 
  -4  -5   5       64.57       76.07     22.26 o 
  -3  -5   5       64.55       97.31     17.59 o 
  -2  -5   5      151.39      167.98     32.22 o 
  -1  -5   5      142.82      158.91     22.25 o 
   0  -5   5      283.89      363.93     25.02 o 
   1  -5   5       52.73       66.51     14.08 o 
   2  -5   5      360.25      374.50     15.30 o 
   3  -5   5       48.82       45.94      6.16 o 
   4  -5   5      136.09      116.03     12.96 o 
   5  -5   5       72.91       68.77      6.86 o 
   6  -5   5       15.66       15.67      3.28 o 
   7  -5   5       89.11       77.87     15.64 o 
 -10  -4   5      202.55      155.93     56.19 o 
  -9  -4   5      197.69      201.46     39.77 o 
  -8  -4   5      312.29      288.08     47.49 o 
  -7  -4   5      714.12      756.41     53.13 o 
  -6  -4   5       61.45       56.80     15.55 o 
  -5  -4   5       72.15       76.54     13.04 o 
  -4  -4   5      202.54      234.45     33.31 o 
  -3  -4   5     1703.27     1979.24    105.30 o 
  -2  -4   5     1220.80     1268.48     65.62 o 
  -1  -4   5      149.83      152.85     33.87 o 
   0  -4   5      577.79      601.93     24.00 o 
   1  -4   5       39.10       44.68      3.88 o 
   2  -4   5       83.63       78.42      8.42 o 
   3  -4   5      353.65      398.47     13.20 o 
   4  -4   5      817.35      860.41     26.90 o 
   5  -4   5      283.38      301.66     17.60 o 
   6  -4   5      118.75      130.15     17.37 o 
   7  -4   5      163.43      171.25     19.12 o 
   8  -4   5       37.80       36.93      4.93 o 
   9  -4   5       13.33       19.73      8.23 o 
 -11  -3   5      311.29      296.60     62.53 o 
 -10  -3   5      160.67      153.67     24.17 o 
  -9  -3   5      163.24      146.83     29.58 o 
  -8  -3   5      121.25      120.16     22.70 o 
  -7  -3   5      217.12      181.96     17.76 o 
  -6  -3   5     1614.09     1672.46     93.02 o 
  -5  -3   5      398.36      417.64     29.87 o 
  -4  -3   5     2208.73     2574.81    120.72 o 
  -3  -3   5      106.00      114.11     17.53 o 
  -2  -3   5     1085.80     1190.82     33.10 o 
  -1  -3   5     1395.36     1539.81     39.48 o 
   0  -3   5       59.70       59.82      5.87 o 
   1  -3   5     1241.10     1286.11     32.89 o 
   2  -3   5      735.03      835.15     26.30 o 
   3  -3   5      653.62      704.18     25.64 o 
   4  -3   5       56.43       61.67      5.87 o 
   5  -3   5        3.93        9.00      2.16 o 
   6  -3   5      183.59      202.11     34.46 o 
   7  -3   5        2.34       -3.42      5.35 o 
   8  -3   5      475.07      565.09     35.67 o 
   9  -3   5       52.89       55.42      8.34 o 
  10  -3   5       90.48       66.20     14.14 o 
 -12  -2   5       17.48       32.37      9.37 o 
 -11  -2   5       99.54       94.52     27.32 o 
 -10  -2   5      333.67      327.85     95.09 o 
  -9  -2   5      393.19      443.45     31.67 o 
  -8  -2   5      755.78      768.25     38.86 o 
  -7  -2   5      619.54      598.48     65.15 o 
  -6  -2   5      441.56      502.90     30.40 o 
  -5  -2   5      214.56      289.61     43.62 o 
  -4  -2   5      221.30      265.11     34.89 o 
  -3  -2   5     3279.57     3597.22    120.72 o 
  -2  -2   5     4283.76     4527.61    288.93 o 
  -1  -2   5      627.37      589.69     15.56 o 
   0  -2   5     1766.42     1861.78     31.59 o 
   1  -2   5      120.56      122.44      9.10 o 
   2  -2   5      192.41      207.16     13.44 o 
   3  -2   5      573.27      575.44     32.51 o 
   4  -2   5     1214.74     1190.23     37.17 o 
   5  -2   5      789.93      806.57     35.14 o 
   6  -2   5      699.65      754.57     27.89 o 
   7  -2   5       95.19      104.73     12.44 o 
   8  -2   5        1.79        6.38      3.43 o 
   9  -2   5       83.29       65.95      9.37 o 
  10  -2   5       33.99       36.52      6.34 o 
 -12  -1   5      300.33      260.09     63.21 o 
 -11  -1   5      228.31      193.67     27.15 o 
 -10  -1   5      148.73      112.06     22.51 o 
  -9  -1   5       34.46       30.30      5.05 o 
  -8  -1   5      212.73      200.97     16.25 o 
  -7  -1   5      985.91      972.21     38.44 o 
  -6  -1   5      418.62      429.23     20.94 o 
  -5  -1   5     1151.79     1251.82     36.77 o 
  -4  -1   5     2358.13     2442.35     89.86 o 
  -3  -1   5     1299.06     1218.34     31.84 o 
  -2  -1   5      293.99      288.94     22.85 o 
  -1  -1   5     1462.16     1487.94     25.18 o 
   0  -1   5      256.76      222.43      6.16 o 
   1  -1   5      400.87      378.47      7.86 o 
   2  -1   5     1450.82     1437.63     40.47 o 
   3  -1   5     1384.58     1369.88     39.30 o 
   4  -1   5     1767.55     1899.36     33.98 o 
   5  -1   5      170.04      190.14     18.37 o 
   6  -1   5       96.03      114.33     10.69 o 
   7  -1   5      300.09      303.22     35.19 o 
   8  -1   5      357.94      351.43     19.62 o 
   9  -1   5      257.34      269.16     25.45 o 
  10  -1   5       19.30       15.79      6.30 o 
  11  -1   5      115.43      134.20     20.80 o 
 -12   0   5      126.22       81.86     19.24 o 
 -11   0   5      430.45      421.10     69.96 o 
 -10   0   5      242.29      205.36     46.28 o 
  -9   0   5      516.04      529.35     42.56 o 
  -8   0   5      275.12      241.15     15.10 o 
  -7   0   5      868.14      831.72     32.33 o 
  -6   0   5      271.92      285.39     10.61 o 
  -5   0   5       13.32       12.63      5.21 o 
  -4   0   5      439.90      390.09     26.13 o 
  -3   0   5       97.62      135.43     15.64 o 
  -2   0   5     3883.23     3912.93     95.53 o 
  -1   0   5      279.19      264.60      8.41 o 
   0   0   5     5090.52     4967.14     61.38 o 
   1   0   5     4002.87     4199.77     99.52 o 
   2   0   5     1495.32     1626.13     28.69 o 
   3   0   5     2906.06     3034.01     71.99 o 
   4   0   5       37.73       38.24     10.49 o 
   5   0   5     1067.17     1062.80     30.57 o 
   6   0   5      211.93      206.05     18.75 o 
   7   0   5      370.14      380.52     16.41 o 
   8   0   5      245.77      248.22     31.66 o 
   9   0   5        1.54        9.84      4.03 o 
  10   0   5       31.20       16.55      8.43 o 
  11   0   5      118.13      123.95     33.98 o 
 -12   1   5      243.46      193.65     62.94 o 
 -11   1   5      290.51      275.33     56.01 o 
 -10   1   5       78.14       62.27     13.39 o 
  -9   1   5       50.50       45.52      8.40 o 
  -8   1   5      254.97      232.11     25.13 o 
  -7   1   5      842.82      772.47     37.17 o 
  -6   1   5      495.72      465.46     20.95 o 
  -5   1   5     1162.19     1139.35     48.92 o 
  -4   1   5     2648.83     2756.31     87.16 o 
  -3   1   5     1021.44     1084.16     19.37 o 
  -2   1   5      272.70      271.54      9.36 o 
  -1   1   5     1516.08     1538.27     38.65 o 
   0   1   5      163.14      172.44     25.35 o 
   1   1   5      408.96      366.75      7.34 o 
   2   1   5     1318.39     1250.72     26.00 o 
   3   1   5     1578.95     1560.97     40.49 o 
   4   1   5     1658.74     1780.33     35.35 o 
   5   1   5      168.06      158.17      9.86 o 
   6   1   5      136.67      127.59     10.68 o 
   7   1   5      210.97      215.73     11.54 o 
   8   1   5      412.08      450.81     26.30 o 
   9   1   5      202.55      251.98     45.09 o 
  10   1   5       36.25       56.36     12.69 o 
  11   1   5      107.80       74.69     27.61 o 
 -12   2   5       14.11       17.18      6.73 o 
 -11   2   5       91.40       96.40     21.29 o 
 -10   2   5      367.65      336.48     67.14 o 
  -9   2   5      320.31      333.22     24.50 o 
  -8   2   5      875.23      852.00     23.53 o 
  -7   2   5      535.49      505.86     17.82 o 
  -6   2   5      352.10      350.79     12.37 o 
  -5   2   5      199.35      217.14     16.50 o 
  -4   2   5      192.78      169.99      6.38 o 
  -3   2   5     3154.88     3232.76     81.86 o 
  -2   2   5     4341.44     4476.33    226.84 o 
  -1   2   5      514.07      431.61     23.17 o 
   0   2   5     1730.92     1701.83     84.49 o 
   1   2   5       77.42       80.69      7.82 o 
   2   2   5      233.18      221.37      7.11 o 
   3   2   5      663.37      643.93     21.76 o 
   4   2   5     1186.95     1180.08     32.62 o 
   5   2   5      645.13      608.84     25.06 o 
   6   2   5      648.10      642.97     56.91 o 
   7   2   5       71.92       70.26     11.40 o 
   8   2   5        3.21        8.93      3.88 o 
   9   2   5       94.82       79.27     20.44 o 
  10   2   5       47.18       27.93     12.01 o 
 -11   3   5      274.30      171.09     52.05 o 
 -10   3   5      167.53      168.77     35.42 o 
  -9   3   5      143.39      114.43     34.70 o 
  -8   3   5      146.41      122.48     26.02 o 
  -7   3   5      134.71      130.14     17.23 o 
  -6   3   5     1524.75     1528.99     40.97 o 
  -5   3   5      619.01      586.28     16.18 o 
  -4   3   5     2112.61     2098.98     48.99 o 
  -3   3   5      146.08      147.41      5.25 o 
  -2   3   5     1036.77      995.44     49.65 o 
  -1   3   5     1404.76     1354.41     87.95 o 
   0   3   5       83.05       88.51     10.14 o 
   1   3   5     1218.42     1153.52     65.71 o 
   2   3   5      804.63      842.02     22.64 o 
   3   3   5      594.11      615.28     32.46 o 
   4   3   5       84.71       87.54      7.10 o 
   5   3   5        4.27        6.35      3.54 o 
   6   3   5      174.03      165.40     19.24 o 
   7   3   5       10.98       17.83      6.29 o 
   8   3   5      448.42      521.55     48.49 o 
 -10   4   5      164.99      170.83     14.10 o 
  -9   4   5      261.13      233.18     49.52 o 
  -8   4   5      258.54      246.64     18.80 o 
  -7   4   5      780.85      835.26     83.75 o 
  -6   4   5       37.56       27.01      4.26 o 
  -5   4   5       60.93       58.61      4.69 o 
  -4   4   5      242.01      228.32     15.95 o 
  -3   4   5     1636.01     1561.36     62.62 o 
  -2   4   5     1405.97     1406.41     63.74 o 
  -1   4   5      147.72      147.49     19.57 o 
   0   4   5      616.48      610.66     33.54 o 
   1   4   5       25.22       28.28      6.43 o 
   2   4   5       66.33       51.87     11.90 o 
   3   4   5      423.92      458.23     27.02 o 
   4   4   5      725.87      743.22     44.59 o 
   5   4   5      369.56      336.39     20.95 o 
  -7   5   5      374.32      400.01     12.48 o 
  -6   5   5       12.75       11.04      4.01 o 
  -5   5   5      324.68      338.86     26.70 o 
  -4   5   5       28.87       18.92      8.22 o 
  -3   5   5       66.48       53.84     11.57 o 
  -2   5   5      156.46      111.47     26.76 o 
  -1   5   5      113.85       99.16     25.99 o 
   0   5   5      295.24      313.22     47.35 o 
   1   5   5       78.88       65.50     13.60 o 
   2   5   5      316.53      327.35     22.91 o 
   3   5   5       21.68       10.37      5.02 o 
   4   5   5      145.23      110.56     21.09 o 
   5   5   5       73.84       53.52     14.42 o 
  -3   6   5       33.60       15.86      6.58 o 
  -2   6   5       37.22       29.05     11.81 o 
  -1   6   5      110.89       66.64     22.85 o 
   0   6   5       40.55       28.90      8.72 o 
   1   6   5       31.92       20.62      8.25 o 
  -6  -6   6       67.70       54.48     14.66 o 
  -5  -6   6       15.54        6.31      5.90 o 
  -4  -6   6      237.85      312.07     35.13 o 
  -3  -6   6      123.36      147.42     17.65 o 
  -2  -6   6       71.55       75.52     12.06 o 
  -1  -6   6       40.86       45.30      6.79 o 
   0  -6   6        5.86        8.48      2.43 o 
   1  -6   6      119.18      135.79     16.33 o 
   2  -6   6       44.58       48.72     10.07 o 
   3  -6   6      208.13      220.20     27.27 o 
   4  -6   6       25.46       22.34      4.83 o 
   5  -6   6      197.88      159.60     31.90 o 
  -9  -5   6       20.57       16.65      8.66 o 
  -8  -5   6      184.38      149.50     40.77 o 
  -7  -5   6        8.29       11.31      4.88 o 
  -6  -5   6      298.05      390.94     51.34 o 
  -5  -5   6       74.97       92.55     22.32 o 
  -4  -5   6       49.98       61.53     13.69 o 
  -3  -5   6       94.31      101.45     22.85 o 
  -2  -5   6       70.94       77.22     16.21 o 
  -1  -5   6      639.25      688.12     38.23 o 
   0  -5   6       49.91       52.78      7.09 o 
   1  -5   6      544.35      596.75     39.65 o 
   2  -5   6       34.64       37.96      5.76 o 
   3  -5   6       64.88       71.17      8.41 o 
   4  -5   6       16.29       19.06      2.96 o 
   5  -5   6       36.46       41.12      7.13 o 
   6  -5   6      168.21      172.65     12.23 o 
   7  -5   6        5.11        7.05      2.74 o 
 -10  -4   6      137.42      101.21     35.39 o 
  -9  -4   6      185.78      214.09     43.32 o 
  -8  -4   6       26.77       32.19      7.96 o 
  -7  -4   6      173.22      222.02     42.38 o 
  -6  -4   6      185.60      196.79     31.46 o 
  -5  -4   6      299.47      315.45     44.76 o 
  -4  -4   6      228.17      249.13     17.27 o 
  -3  -4   6      771.51      823.44     49.93 o 
  -2  -4   6      374.73      394.46     55.92 o 
  -1  -4   6      300.32      329.48     14.83 o 
   0  -4   6      102.90      133.80     18.25 o 
   1  -4   6      149.00      175.08      9.67 o 
   2  -4   6      378.43      402.47     20.64 o 
   3  -4   6      238.97      245.45     16.32 o 
   4  -4   6      136.82      138.58     13.20 o 
   5  -4   6      164.87      166.18     18.21 o 
   6  -4   6       62.06       56.91      5.57 o 
   7  -4   6       52.45       43.23      7.92 o 
   8  -4   6       50.06       48.04      6.34 o 
 -11  -3   6       33.87       31.13     12.25 o 
 -10  -3   6       83.49       71.29     20.18 o 
  -9  -3   6      382.10      408.56     70.05 o 
  -8  -3   6      231.70      219.52     47.20 o 
  -7  -3   6      573.31      657.52     42.77 o 
  -5  -3   6      599.85      581.62     33.60 o 
  -4  -3   6      270.22      295.42     43.26 o 
  -3  -3   6       11.94        7.49      4.41 o 
  -2  -3   6      895.51      878.80     40.12 o 
  -1  -3   6      714.86      782.23     36.66 o 
   0  -3   6     1562.31     1685.89     50.13 o 
   1  -3   6       60.45       74.63      6.11 o 
   2  -3   6      521.96      512.66     18.77 o 
   3  -3   6       42.34       59.95      6.43 o 
   4  -3   6       51.51       52.31     10.96 o 
   5  -3   6      890.70      900.97     26.38 o 
   6  -3   6      124.46      116.89     13.40 o 
   7  -3   6      462.11      479.24     37.74 o 
   8  -3   6       20.84       22.74      5.45 o 
   9  -3   6      100.86      112.37     17.74 o 
 -12  -2   6       95.62       77.04     25.02 o 
 -11  -2   6      177.73      197.08     39.09 o 
 -10  -2   6      553.34      520.27     29.05 o 
  -9  -2   6      250.47      242.60     63.18 o 
  -8  -2   6      816.04      923.83     50.11 o 
  -7  -2   6       47.93       44.82     22.29 o 
  -6  -2   6      210.91      234.24     39.36 o 
  -5  -2   6      618.20      623.00     30.55 o 
  -3  -2   6     3403.24     3445.09    147.56 o 
  -2  -2   6      195.06      177.93      8.93 o 
  -1  -2   6     2333.54     2344.08     55.84 o 
   0  -2   6      392.93      410.86      9.83 o 
   1  -2   6      295.25      307.17      8.32 o 
   2  -2   6      890.37      969.83     34.03 o 
   3  -2   6      383.89      376.58     14.69 o 
   4  -2   6     1354.61     1458.86     50.52 o 
   5  -2   6      130.59      130.43     13.23 o 
   6  -2   6      408.04      385.60     23.41 o 
   7  -2   6      400.51      406.72     47.03 o 
   8  -2   6       29.56       33.31      7.46 o 
   9  -2   6      137.79      123.52     20.13 o 
  10  -2   6       60.72       58.37     19.52 o 
 -12  -1   6       56.10       42.94     13.83 o 
 -11  -1   6      105.48       80.55     16.61 o 
 -10  -1   6      152.93      179.48     51.18 o 
  -9  -1   6      252.70      236.14     33.06 o 
  -8  -1   6     1186.14     1321.36     41.93 o 
  -7  -1   6     1266.87     1445.12     72.27 o 
  -6  -1   6      522.38      477.76     25.26 o 
  -5  -1   6     2762.69     2931.71     74.63 o 
  -4  -1   6      411.16      450.52     13.80 o 
  -3  -1   6     2222.38     2280.16     54.50 o 
  -2  -1   6     2914.86     3061.68     50.25 o 
  -1  -1   6      815.02      694.29     19.71 o 
   0  -1   6     3966.12     4066.40     85.71 o 
   1  -1   6     3080.51     3208.41     53.69 o 
   2  -1   6      568.19      581.24     24.41 o 
   3  -1   6      467.23      492.69     14.01 o 
   4  -1   6      339.54      348.02     17.48 o 
   5  -1   6      656.53      641.42     29.81 o 
   6  -1   6      434.33      419.14     21.43 o 
   7  -1   6      140.71      148.79     19.87 o 
   8  -1   6      102.66      100.91     17.47 o 
   9  -1   6       37.23       37.37      6.49 o 
  10  -1   6       36.12       37.63      9.25 o 
 -12   0   6        8.57       16.80      7.81 o 
 -11   0   6      208.05      214.94     47.35 o 
 -10   0   6      331.77      274.40     63.19 o 
  -9   0   6     1364.06     1309.72     60.98 o 
  -8   0   6        5.89        6.43      3.99 o 
  -7   0   6      709.77      686.67     24.40 o 
  -6   0   6      540.80      555.90     24.97 o 
  -5   0   6     1008.09     1122.00     26.57 o 
  -4   0   6     3081.62     3131.51     74.14 o 
  -3   0   6     2937.83     3017.51    282.06 o 
  -2   0   6     2392.18     2283.41     38.26 o 
  -1   0   6      809.66      811.69     17.71 o 
   0   0   6       29.17       31.44      3.55 o 
   1   0   6      743.51      659.09     29.28 o 
   2   0   6      762.03      780.89     17.51 o 
   3   0   6     2770.15     2750.61     66.47 o 
   4   0   6      630.75      609.39     20.57 o 
   5   0   6     1884.38     1926.07     64.98 o 
   6   0   6       18.76       14.92      3.31 o 
   7   0   6       24.81       29.03      7.45 o 
   8   0   6      180.02      185.44     31.37 o 
   9   0   6       71.64       78.40     19.68 o 
  10   0   6       62.18       57.01     23.57 o 
 -12   1   6       83.81       62.65     24.64 o 
 -11   1   6       91.85       83.56     28.26 o 
 -10   1   6      137.07      111.99     30.11 o 
  -9   1   6      284.31      227.06     27.76 o 
  -8   1   6     1075.49     1051.94     35.93 o 
  -7   1   6     1361.36     1327.71     46.07 o 
  -6   1   6      603.04      570.97     18.31 o 
  -5   1   6     2902.79     2870.93     92.10 o 
  -4   1   6      396.43      453.60     16.92 o 
  -3   1   6     2041.25     2229.24     93.46 o 
  -2   1   6     2912.02     3070.79     90.80 o 
  -1   1   6      703.15      642.50     11.70 o 
   0   1   6     4513.28     4622.61     99.98 o 
   1   1   6     3018.26     3139.88     60.34 o 
   2   1   6      745.23      748.68     16.67 o 
   3   1   6      449.98      477.80     10.59 o 
   4   1   6      265.36      279.83     23.13 o 
   5   1   6      796.48      765.65     25.04 o 
   6   1   6      351.57      316.75     15.88 o 
   7   1   6      147.05      161.24     25.30 o 
   8   1   6      114.79      120.65     29.24 o 
   9   1   6       34.97       38.57     13.72 o 
  10   1   6       34.78       23.44      8.37 o 
 -12   2   6       86.69       77.10     25.44 o 
 -11   2   6      108.63       76.37     26.61 o 
 -10   2   6      534.34      564.64     23.91 o 
  -9   2   6      188.39      155.06     26.37 o 
  -8   2   6      940.16      913.89     30.51 o 
  -7   2   6       47.91       43.18      4.31 o 
  -6   2   6      168.69      166.41     21.54 o 
  -5   2   6      667.66      622.87     21.44 o 
  -4   2   6      435.82      402.57     22.22 o 
  -3   2   6     3787.01     3749.78    194.30 o 
  -2   2   6      318.84      303.47     22.26 o 
  -1   2   6     2222.89     2190.20     51.80 o 
   0   2   6      402.88      410.30     14.76 o 
   1   2   6      202.52      215.37     16.32 o 
   2   2   6     1028.60     1018.36     23.18 o 
   3   2   6      447.07      416.91     14.77 o 
   4   2   6     1627.82     1707.78     47.19 o 
   5   2   6      153.41      156.39     14.29 o 
   6   2   6      407.85      390.87     44.31 o 
   7   2   6      418.93      419.90     44.53 o 
   8   2   6       16.28       23.20      7.49 o 
   9   2   6      147.70      133.67     26.64 o 
  10   2   6       40.47       39.53     15.98 o 
 -11   3   6       50.47       25.44     16.07 o 
 -10   3   6       68.14       63.06     20.82 o 
  -9   3   6      387.78      381.40     58.42 o 
  -8   3   6      223.58      201.48     22.53 o 
  -7   3   6      593.61      592.98     27.36 o 
  -6   3   6      119.41      128.26      7.65 o 
  -5   3   6      617.26      591.17     16.58 o 
  -4   3   6      299.87      283.34     11.19 o 
  -3   3   6        5.28        4.05      1.74 o 
  -2   3   6      826.41      711.78     31.34 o 
  -1   3   6      638.33      634.12     42.99 o 
   0   3   6     1713.97     1698.56     74.33 o 
   1   3   6        8.19       16.84      3.04 o 
   2   3   6      545.34      530.00     17.87 o 
   3   3   6       52.08       61.43      5.43 o 
   4   3   6       64.32       61.83      6.54 o 
   5   3   6      917.30      924.72     25.23 o 
   6   3   6      118.99      128.50     25.14 o 
   7   3   6      414.12      416.37     43.06 o 
   8   3   6       27.64       41.03      9.22 o 
   9   3   6       94.57       98.54     39.50 o 
 -10   4   6      101.03       82.51     29.58 o 
  -9   4   6      208.45      230.36     22.79 o 
  -8   4   6       17.20       10.69      3.00 o 
  -7   4   6      164.35      167.49     16.17 o 
  -6   4   6      234.73      195.03     16.56 o 
  -5   4   6      189.83      169.45     10.66 o 
  -4   4   6      343.33      306.06     29.11 o 
  -3   4   6      694.79      638.95     42.03 o 
  -2   4   6      347.05      351.38     15.48 o 
  -1   4   6      266.62      259.09     15.88 o 
   0   4   6       93.38       95.90     12.23 o 
   1   4   6      136.21      131.99     14.94 o 
   2   4   6      309.62      345.65     42.06 o 
   3   4   6      329.07      337.45     22.06 o 
   4   4   6       92.89       67.44     16.57 o 
   5   4   6      137.25       91.52     18.11 o 
  -4   5   6       31.83       40.39     10.37 o 
  -3   5   6      119.56       64.94     21.47 o 
  -2   5   6      100.55       84.44     16.36 o 
  -1   5   6      583.73      574.57     47.02 o 
   0   5   6       35.07       30.46      7.72 o 
   1   5   6      500.86      480.82     32.16 o 
   2   5   6       48.00       38.45     18.36 o 
   3   5   6       57.71       32.78      9.78 o 
   4   5   6       25.27       21.59      8.14 o 
  -3   6   6      148.10       84.38     25.58 o 
  -1   6   6       52.69       31.52     10.49 o 
   0   6   6        4.21        5.52      4.82 o 
   1   6   6      105.19       74.69     21.29 o 
  -6  -6   7       27.84       33.60     10.28 o 
  -5  -6   7       72.03       72.25     13.98 o 
  -4  -6   7      130.33      148.47     26.55 o 
  -3  -6   7        7.98        5.61      3.73 o 
  -2  -6   7       21.81       19.98      4.42 o 
  -1  -6   7       15.22       18.38      7.33 o 
   0  -6   7      179.72      177.41     23.65 o 
   1  -6   7        0.39        5.40      7.58 o 
   2  -6   7      129.58      123.61     21.86 o 
   3  -6   7       44.32       46.19      7.49 o 
   4  -6   7       16.45       18.47     10.24 o 
  -9  -5   7       19.23       26.26     10.78 o 
  -8  -5   7      366.68      450.77     19.86 o 
  -7  -5   7        1.68       14.16      7.87 o 
  -6  -5   7      265.95      293.72     57.19 o 
  -5  -5   7      111.96      139.10     17.68 o 
  -4  -5   7      263.10      338.42     43.71 o 
  -3  -5   7      185.35      236.18     34.19 o 
  -2  -5   7      155.82      161.25     22.35 o 
  -1  -5   7      542.60      606.22     28.54 o 
   0  -5   7        0.02        7.40      4.14 o 
   1  -5   7      250.22      275.30     20.82 o 
   2  -5   7       30.30       32.59      7.27 o 
   3  -5   7       87.01       85.10     13.67 o 
   4  -5   7      260.61      306.60     20.29 o 
   5  -5   7       19.71       16.52      4.08 o 
   6  -5   7      139.68      130.26     18.71 o 
 -10  -4   7      181.54      151.41     47.55 o 
  -9  -4   7       13.48        8.43      8.28 o 
  -8  -4   7       84.11       92.52     18.65 o 
  -7  -4   7      186.64      169.53     32.98 o 
  -6  -4   7      593.06      693.94     54.98 o 
  -5  -4   7      167.07      223.43     27.26 o 
  -4  -4   7      185.42      205.19     30.25 o 
  -3  -4   7      621.81      659.66     37.83 o 
  -2  -4   7      217.80      195.70     42.47 o 
  -1  -4   7      280.38      320.12     30.84 o 
   0  -4   7      175.63      205.23     22.05 o 
   1  -4   7      231.79      260.65     10.79 o 
   2  -4   7      528.56      560.17     17.58 o 
   3  -4   7      264.23      267.92     14.51 o 
   4  -4   7      199.69      206.34     15.78 o 
   5  -4   7      138.81      132.51     11.94 o 
   6  -4   7       62.68       66.40      9.56 o 
   7  -4   7      188.21      199.29     28.60 o 
   8  -4   7      101.23       74.14     16.39 o 
 -11  -3   7      267.91      221.35     54.57 o 
 -10  -3   7       18.27       24.82      7.55 o 
  -9  -3   7      780.41      860.30     29.75 o 
  -8  -3   7      112.77      135.20     23.41 o 
  -7  -3   7      474.64      509.66     54.81 o 
  -6  -3   7      387.87      415.38     61.15 o 
  -5  -3   7        6.06       -1.91      9.08 o 
  -4  -3   7      335.27      350.14     28.55 o 
  -3  -3   7      576.01      589.40     32.10 o 
  -2  -3   7     1119.40     1132.16     50.81 o 
  -1  -3   7      932.62      959.59     29.37 o 
   0  -3   7     1829.01     1927.62     47.22 o 
   1  -3   7      195.27      197.85     10.08 o 
   2  -3   7      107.07      108.09     12.93 o 
   3  -3   7      302.45      323.08     30.15 o 
   4  -3   7      388.26      413.69     28.34 o 
   5  -3   7      320.43      342.07     23.97 o 
   6  -3   7       71.57       71.38     15.43 o 
   7  -3   7      546.90      575.69     19.92 o 
   8  -3   7       77.40       97.39     18.77 o 
   9  -3   7       30.32       28.61      8.94 o 
 -12  -2   7      114.88       81.77     32.93 o 
 -11  -2   7      352.91      311.16     70.40 o 
 -10  -2   7       83.80       62.96     19.97 o 
  -9  -2   7       51.98       44.62     10.72 o 
  -8  -2   7       34.16       53.46     24.67 o 
  -7  -2   7      210.93      233.24     44.12 o 
  -6  -2   7     2017.18     2036.22    108.76 o 
  -5  -2   7      327.90      337.28     19.47 o 
  -4  -2   7      980.07      987.40     37.17 o 
  -3  -2   7      131.63      121.87      6.37 o 
  -2  -2   7       62.81       68.24      6.86 o 
  -1  -2   7      151.66      156.66     16.11 o 
   0  -2   7      645.00      651.21     13.43 o 
   1  -2   7     1249.85     1259.66     16.43 o 
   2  -2   7      667.82      657.54     28.40 o 
   3  -2   7      919.24      912.18     32.34 o 
   4  -2   7      184.20      183.62     20.34 o 
   5  -2   7      651.16      689.99     28.17 o 
   6  -2   7       14.22        9.72      5.28 o 
   7  -2   7       53.50       63.86     18.45 o 
   8  -2   7      407.59      474.70     40.05 o 
   9  -2   7        0.34       10.63      9.41 o 
  10  -2   7       69.06       57.53     17.26 o 
 -12  -1   7       20.60       30.31      7.96 o 
 -11  -1   7       40.48       34.10     11.51 o 
 -10  -1   7      267.95      245.53     83.83 o 
  -9  -1   7      148.75      171.25     39.45 o 
  -8  -1   7     2208.78     2374.53     98.66 o 
  -7  -1   7       81.50       70.09     11.30 o 
  -6  -1   7      945.61     1004.45     47.11 o 
  -5  -1   7      351.38      301.06     17.21 o 
  -4  -1   7      838.14      848.94     35.53 o 
  -3  -1   7     2189.60     2129.74     85.31 o 
  -2  -1   7     1868.62     1930.44     47.85 o 
  -1  -1   7     2520.32     2685.92     73.66 o 
   0  -1   7      396.40      385.72      9.70 o 
   1  -1   7      669.31      615.49     30.52 o 
   2  -1   7      839.57      855.58     15.19 o 
   3  -1   7      374.09      409.15     41.18 o 
   4  -1   7     1829.96     1841.55     66.90 o 
   5  -1   7       84.23       90.52     12.28 o 
   6  -1   7      813.41      840.28     26.83 o 
   7  -1   7        4.74       13.29     20.78 o 
   8  -1   7       55.66       60.94     14.00 o 
   9  -1   7       35.43       21.68      6.48 o 
  10  -1   7       36.51       26.42     10.62 o 
 -12   0   7      582.21      671.61     31.66 o 
 -11   0   7      114.87      128.82     24.64 o 
 -10   0   7      193.08      239.94     41.85 o 
  -9   0   7      173.56      158.05     21.62 o 
  -8   0   7       70.02       56.73      6.80 o 
  -7   0   7     2528.73     2714.09    101.89 o 
  -6   0   7      280.14      288.80     29.46 o 
  -5   0   7     2247.26     2300.24    103.54 o 
  -4   0   7      847.23      836.17     30.43 o 
  -3   0   7      412.06      401.32     12.51 o 
  -2   0   7       40.94       47.54      5.21 o 
  -1   0   7      207.80      234.51     20.20 o 
   0   0   7     9558.71    10172.10    206.42 o 
   1   0   7      741.28      864.43     19.85 o 
   2   0   7     2652.87     2761.53     83.17 o 
   3   0   7      187.35      219.04     14.98 o 
   4   0   7        4.23       18.16     10.27 o 
   5   0   7      185.82      163.07     17.44 o 
   6   0   7       40.70       45.27      4.66 o 
   7   0   7       22.02       18.71      4.83 o 
   8   0   7      104.96      131.68     34.42 o 
   9   0   7      127.73      127.54     12.53 o 
  10   0   7        1.60       -0.75      4.77 o 
 -12   1   7       20.74       31.40      8.34 o 
 -11   1   7       67.14       66.15     15.63 o 
 -10   1   7      206.97      182.87     48.43 o 
  -9   1   7      173.32      195.09     35.25 o 
  -8   1   7     2124.79     2052.86     63.43 o 
  -7   1   7      102.38       92.03      8.44 o 
  -6   1   7      851.40      811.79     19.84 o 
  -5   1   7      361.56      336.67     23.89 o 
  -4   1   7     1050.97     1060.48     20.75 o 
  -3   1   7     1967.93     1863.52    106.19 o 
  -2   1   7     1535.41     1602.76     39.18 o 
  -1   1   7     2392.85     2462.19     47.53 o 
   0   1   7      290.90      297.36     14.22 o 
   1   1   7      591.84      577.92     13.88 o 
   2   1   7      825.56      801.04     13.89 o 
   3   1   7      489.71      503.71     11.88 o 
   4   1   7     1616.21     1658.28     46.06 o 
   5   1   7      155.03      179.80     24.69 o 
   6   1   7      775.40      787.38     29.65 o 
   7   1   7       18.26       10.32      3.16 o 
   8   1   7       55.69       59.75     17.73 o 
   9   1   7       39.25       38.48     21.28 o 
  10   1   7       45.16       65.18     12.42 o 
 -12   2   7      112.06       83.94     35.66 o 
 -11   2   7      427.11      402.80     62.06 o 
 -10   2   7       40.89       34.28     11.07 o 
  -9   2   7       35.49       30.40      7.00 o 
  -8   2   7       48.69       58.47      7.29 o 
  -7   2   7      239.76      234.00     23.77 o 
  -6   2   7     1861.48     1783.11     73.33 o 
  -5   2   7      410.52      356.45     10.87 o 
  -4   2   7      956.37      859.91     34.77 o 
  -3   2   7      113.62      114.50     10.19 o 
  -2   2   7       47.12       46.19      4.18 o 
  -1   2   7      196.41      183.15     29.86 o 
   0   2   7      549.78      566.99     39.39 o 
   1   2   7     1196.52     1156.64     21.60 o 
   2   2   7      554.63      529.08     18.30 o 
   3   2   7      853.94      889.56     26.78 o 
   4   2   7      134.06      132.43     10.25 o 
   5   2   7      654.10      640.16     21.95 o 
   6   2   7        4.27       17.21      8.58 o 
   7   2   7       33.26       41.97     12.07 o 
   8   2   7      391.35      457.52     54.57 o 
   9   2   7        7.00        9.55      3.91 o 
  10   2   7       72.14       60.74     20.27 o 
 -11   3   7      270.85      294.54     15.83 o 
 -10   3   7       27.83       34.01     10.60 o 
  -9   3   7      758.70      762.80     55.59 o 
  -8   3   7      134.48      122.70     19.92 o 
  -7   3   7      435.21      420.41     22.82 o 
  -6   3   7      388.86      375.99     28.67 o 
  -5   3   7        5.18        9.00      1.93 o 
  -4   3   7      273.09      262.55      9.50 o 
  -3   3   7      616.79      573.32     19.12 o 
  -2   3   7     1043.08      997.51     28.15 o 
  -1   3   7     1045.79      999.47     49.28 o 
   0   3   7     1744.01     1656.70     69.92 o 
   1   3   7      192.51      160.54     18.33 o 
   2   3   7      129.50      123.77      8.74 o 
   3   3   7      223.18      217.02      9.61 o 
   4   3   7      404.45      402.93     14.36 o 
   5   3   7      331.88      357.22     25.17 o 
   6   3   7      100.99      102.24     29.28 o 
   7   3   7      530.42      485.84     27.73 o 
   8   3   7       82.32       86.38     20.82 o 
   9   3   7       36.95       23.47     11.01 o 
 -10   4   7      224.93      245.28     25.14 o 
  -9   4   7        7.90        9.34      5.08 o 
  -8   4   7       58.34       54.38     13.79 o 
  -7   4   7      186.35      181.99     17.55 o 
  -6   4   7      541.61      537.91     28.80 o 
  -5   4   7      208.19      205.68     10.06 o 
  -4   4   7      138.12      104.85     16.04 o 
  -3   4   7      755.31      741.64     80.68 o 
  -2   4   7      204.16      195.06     25.86 o 
  -1   4   7      225.44      196.93     24.90 o 
   0   4   7      243.20      227.88     26.66 o 
   1   4   7      186.95      171.60     16.78 o 
   2   4   7      563.18      566.63     19.32 o 
   3   4   7      201.89      145.83     29.67 o 
   4   4   7      239.23      188.25     15.83 o 
  -4   5   7      222.04      173.00     45.82 o 
  -3   5   7      231.22      192.27     44.76 o 
  -2   5   7      233.41      240.27     49.64 o 
  -1   5   7      615.93      654.08     31.09 o 
   0   5   7        5.12        3.32      4.64 o 
   1   5   7      254.49      219.29     35.66 o 
   2   5   7       41.70       26.49     10.84 o 
   3   5   7       61.06       39.77     13.98 o 
  -1   6   7       24.31       11.81      3.20 o 
  -6  -6   8       40.22       42.77     11.90 o 
  -5  -6   8      128.89      156.35     22.41 o 
  -4  -6   8      153.14      213.62     35.89 o 
  -3  -6   8        2.00       16.55      3.64 o 
  -2  -6   8       55.34       61.39     11.31 o 
  -1  -6   8       46.86       43.94      8.40 o 
   0  -6   8      376.88      431.97     16.54 o 
   1  -6   8       22.86       30.81      6.24 o 
   2  -6   8       66.50       70.02     12.59 o 
   3  -6   8       85.08       72.91     11.32 o 
  -8  -5   8       45.85       48.29     18.56 o 
  -7  -5   8      113.66      118.90     24.76 o 
  -6  -5   8      177.86      164.31     32.75 o 
  -5  -5   8        1.24       11.28      3.91 o 
  -4  -5   8      386.23      411.00     49.93 o 
  -3  -5   8      237.41      241.99     46.03 o 
  -2  -5   8      268.71      306.61     32.08 o 
  -1  -5   8       23.88       41.93      8.09 o 
   0  -5   8      243.40      242.88     18.35 o 
   1  -5   8      421.47      451.68     33.84 o 
   2  -5   8        0.58        0.68      3.50 o 
   3  -5   8      309.68      307.55     24.31 o 
   4  -5   8       17.11       18.18      4.44 o 
   5  -5   8       91.23       93.05      9.39 o 
   6  -5   8       17.49       23.71      5.95 o 
 -10  -4   8       82.51       70.70     18.39 o 
  -9  -4   8      180.11      132.79     38.45 o 
  -8  -4   8      160.63      194.12     30.16 o 
  -7  -4   8      283.06      256.74     57.39 o 
  -6  -4   8      163.18      196.17     23.23 o 
  -5  -4   8      244.97      264.17     44.79 o 
  -4  -4   8       97.83      124.12     22.50 o 
  -3  -4   8       91.13      100.83     15.92 o 
  -2  -4   8      654.71      731.65     43.00 o 
  -1  -4   8      810.95      905.76     46.64 o 
   0  -4   8      271.03      300.69     20.32 o 
   1  -4   8      163.72      168.08      8.37 o 
   2  -4   8       34.51       36.56      3.66 o 
   3  -4   8       12.07       11.77      2.86 o 
   4  -4   8       28.19       30.14     10.43 o 
   5  -4   8      141.00      135.48     16.72 o 
   6  -4   8       14.73       20.72      4.31 o 
   7  -4   8      146.37      127.55     15.18 o 
 -11  -3   8       35.97       47.17     13.07 o 
 -10  -3   8      204.91      231.57     38.74 o 
  -9  -3   8      466.61      496.62     20.97 o 
  -8  -3   8       47.14       71.87     15.39 o 
  -7  -3   8       30.72       25.73      7.40 o 
  -6  -3   8        7.63       -1.91      8.43 o 
  -5  -3   8      920.80      933.79     53.31 o 
  -4  -3   8      346.56      441.46     55.10 o 
  -2  -3   8       87.41       93.75      9.70 o 
  -1  -3   8       40.01       41.02      4.26 o 
   0  -3   8       81.36       97.45      9.48 o 
   1  -3   8       47.08       54.07      4.01 o 
   2  -3   8      828.63      886.07     28.57 o 
   3  -3   8        4.15       10.73      2.98 o 
   4  -3   8      238.63      228.95     50.89 o 
   5  -3   8       43.18       43.60      6.84 o 
   6  -3   8       27.78       29.71      9.38 o 
   7  -3   8       51.74       49.75      7.97 o 
   8  -3   8       92.36       76.11     17.53 o 
 -12  -2   8       22.07       -1.76     10.02 o 
 -11  -2   8      446.19      472.56     50.96 o 
 -10  -2   8      110.85      108.44     34.51 o 
  -9  -2   8      140.04      138.93     29.43 o 
  -8  -2   8      714.55      732.03     57.27 o 
  -7  -2   8      511.67      562.32     61.18 o 
  -6  -2   8     1315.84     1374.24     73.19 o 
  -5  -2   8      277.47      338.60     52.08 o 
  -4  -2   8      185.80      226.35     16.09 o 
  -3  -2   8      472.62      481.89     23.47 o 
  -2  -2   8      862.02      942.78     20.69 o 
  -1  -2   8     2864.65     3054.93     90.11 o 
   0  -2   8       86.87       90.88      9.19 o 
   1  -2   8     1504.08     1542.95     33.56 o 
   2  -2   8       64.66       74.91      6.70 o 
   3  -2   8      432.30      431.08     22.90 o 
   4  -2   8      647.62      693.77     30.31 o 
   5  -2   8      351.73      340.65     37.58 o 
   6  -2   8      399.75      430.82     30.45 o 
   7  -2   8      105.67       91.48     16.71 o 
   8  -2   8      101.56       82.70     22.47 o 
   9  -2   8       18.63       22.68     12.75 o 
 -12  -1   8       67.49       55.40     15.27 o 
 -11  -1   8      277.06      227.84     39.59 o 
 -10  -1   8      375.90      358.85     39.53 o 
  -9  -1   8      408.22      416.14     58.07 o 
  -8  -1   8      159.87      201.17     21.91 o 
  -7  -1   8      203.34      198.55     25.49 o 
  -6  -1   8       83.87       95.28     12.08 o 
  -5  -1   8      705.07      795.94     26.33 o 
  -4  -1   8     1321.28     1344.99     28.30 o 
  -3  -1   8     2861.45     3086.17    109.97 o 
  -2  -1   8      942.21      918.74     38.48 o 
  -1  -1   8      534.47      570.37     24.50 o 
   0  -1   8      944.30     1021.38     22.37 o 
   1  -1   8     1130.09     1130.35     15.44 o 
   2  -1   8      167.11      181.54     14.28 o 
   3  -1   8     1011.85     1006.05     37.65 o 
   4  -1   8      614.04      668.37     33.01 o 
   5  -1   8     1476.25     1654.05     62.31 o 
   6  -1   8       59.96       60.36     12.01 o 
   7  -1   8       97.27       88.98     16.38 o 
   8  -1   8       27.32       25.99      4.83 o 
   9  -1   8       87.08       63.24     13.67 o 
  10  -1   8       63.03       64.83     20.02 o 
 -12   0   8      125.45       98.69     30.66 o 
 -11   0   8       59.86       59.36     10.54 o 
 -10   0   8        1.47       11.72      8.28 o 
  -9   0   8      134.96      110.62     20.27 o 
  -8   0   8       10.74       15.87      3.08 o 
  -7   0   8     2924.77     2889.55    104.29 o 
  -6   0   8      801.35      806.28     30.02 o 
  -5   0   8     1294.14     1333.43     39.30 o 
  -4   0   8      467.21      484.17     18.78 o 
  -3   0   8      145.20      160.68     13.23 o 
  -2   0   8      152.48      158.43     16.46 o 
  -1   0   8       43.20       39.10      4.38 o 
   0   0   8     2672.25     2626.44     64.41 o 
   1   0   8     2362.41     2432.04     47.77 o 
   2   0   8     1706.20     1784.02     26.34 o 
   3   0   8      135.88      181.26     16.78 o 
   4   0   8       34.72       52.02      5.82 o 
   5   0   8     1132.23     1144.86     52.91 o 
   6   0   8      277.71      286.04     15.25 o 
   7   0   8      443.52      436.62     28.36 o 
   8   0   8       41.83       48.32      8.09 o 
   9   0   8        0.55        4.70      2.03 o 
  10   0   8        6.86        8.02      4.14 o 
 -12   1   8       90.60       99.78     22.56 o 
 -11   1   8      204.22      201.26     30.02 o 
 -10   1   8      483.31      571.02     76.04 o 
  -9   1   8      339.60      392.96     66.15 o 
  -8   1   8      247.19      244.37     32.93 o 
  -7   1   8      187.08      168.46     12.34 o 
  -6   1   8       55.76       46.84      6.55 o 
  -5   1   8      677.58      764.33     28.16 o 
  -4   1   8     1231.44     1235.96     92.81 o 
  -3   1   8     3326.31     3574.93    120.25 o 
  -2   1   8      748.84      705.79     19.84 o 
  -1   1   8      660.29      662.25     15.61 o 
   0   1   8      943.53     1019.79     28.17 o 
   1   1   8     1086.13     1058.94     20.57 o 
   2   1   8      212.07      213.88     10.40 o 
   3   1   8      968.53      985.05     31.10 o 
   4   1   8      779.55      772.78     35.86 o 
   5   1   8     1449.43     1536.73     47.59 o 
   6   1   8       77.50       71.62     13.80 o 
   7   1   8       97.73       85.47     11.78 o 
   8   1   8       12.17       13.48      4.36 o 
   9   1   8      111.08       73.72     23.64 o 
  10   1   8       48.70       50.26     21.03 o 
 -12   2   8        8.07        8.69      5.58 o 
 -11   2   8      483.13      491.71     46.70 o 
 -10   2   8      126.33      135.11     24.76 o 
  -9   2   8      101.70       96.42     16.18 o 
  -8   2   8      750.45      755.58     59.13 o 
  -7   2   8      528.85      502.37     15.89 o 
  -6   2   8     1484.80     1546.20     60.03 o 
  -5   2   8      237.82      252.04     14.22 o 
  -4   2   8      195.41      218.50     14.71 o 
  -3   2   8      508.59      496.20     20.46 o 
  -2   2   8      742.66      800.41     30.49 o 
  -1   2   8     2775.91     2833.55     49.81 o 
   0   2   8       41.60       46.51      5.10 o 
   1   2   8     1556.37     1602.50     48.59 o 
   2   2   8      100.09      114.87     11.20 o 
   3   2   8      446.86      431.93     14.81 o 
   4   2   8      732.93      707.70     24.37 o 
   5   2   8      293.56      305.52     33.51 o 
   6   2   8      455.46      438.53     40.87 o 
   7   2   8       69.86       61.12     15.89 o 
   8   2   8      103.24       92.14     23.14 o 
   9   2   8       11.57       15.27      9.66 o 
 -11   3   8       36.16       33.66     12.10 o 
 -10   3   8      170.85      138.96     36.98 o 
  -9   3   8      479.71      493.79     15.49 o 
  -8   3   8       69.92       67.53     13.29 o 
  -7   3   8       44.01       27.89      4.07 o 
  -6   3   8        0.43        4.51      1.69 o 
  -5   3   8      911.31      828.54     22.93 o 
  -4   3   8      358.51      369.85     11.81 o 
  -3   3   8      917.02      865.78     20.11 o 
  -2   3   8      189.37      170.01     13.16 o 
  -1   3   8       16.16       16.65      3.42 o 
   0   3   8       94.11      100.71      8.86 o 
   1   3   8       18.65       21.71      3.22 o 
   2   3   8      794.53      772.43     34.91 o 
   3   3   8       30.79       25.95      3.62 o 
   4   3   8      218.22      199.83     11.21 o 
   5   3   8       71.63       73.55     15.68 o 
   6   3   8       29.67       11.92      4.91 o 
   7   3   8       48.61       47.26     13.22 o 
   8   3   8       98.35       56.10     25.70 o 
 -10   4   8       85.41       70.52     14.22 o 
  -9   4   8      205.69      146.98     40.00 o 
  -8   4   8      155.21      155.67     23.91 o 
  -7   4   8      290.10      289.85     15.15 o 
  -6   4   8      182.19      177.21     15.45 o 
  -5   4   8      242.27      227.99     12.35 o 
  -4   4   8       70.22       59.68      9.71 o 
  -3   4   8      103.66       93.02     15.22 o 
  -2   4   8      654.33      649.46     40.06 o 
  -1   4   8      841.73      796.53     31.18 o 
   0   4   8      320.49      362.22     45.38 o 
   1   4   8      128.23       96.22      7.59 o 
   2   4   8       59.13       55.02      7.12 o 
   3   4   8       10.39        9.09      9.16 o 
   4   4   8       19.12       33.95      6.87 o 
   5   4   8      152.63      122.98     27.52 o 
   6   4   8        7.54       14.60      7.40 o 
  -2   5   8      273.58      219.39     30.23 o 
  -1   5   8       39.22       39.22      7.34 o 
   0   5   8      218.09      159.43     16.07 o 
   1   5   8      419.62      436.02     32.75 o 
  -5  -6   9       42.76       54.46     11.54 o 
  -4  -6   9       35.31       49.20     13.48 o 
  -3  -6   9      117.09      124.52     18.07 o 
  -2  -6   9       25.60       40.06      6.18 o 
  -1  -6   9      112.89      103.38     13.79 o 
   0  -6   9       66.59       54.54     15.60 o 
   1  -6   9       20.23       13.66      6.46 o 
   2  -6   9       79.30       84.64     13.76 o 
   3  -6   9        0.89       10.94      3.71 o 
  -8  -5   9       56.86       87.41     18.06 o 
  -7  -5   9       61.03       49.67     14.54 o 
  -6  -5   9      264.77      305.32     39.01 o 
  -5  -5   9      155.29      147.83     33.01 o 
  -4  -5   9       87.51      131.06     21.62 o 
  -3  -5   9       30.83       27.05      7.75 o 
  -2  -5   9        0.02        3.99      4.56 o 
  -1  -5   9      126.46      155.86     19.50 o 
   0  -5   9      245.16      280.75     20.58 o 
   1  -5   9       96.21      117.08     17.24 o 
   2  -5   9       99.23       81.07     22.44 o 
   3  -5   9       47.76       44.83      7.44 o 
   4  -5   9        5.23       12.10      3.65 o 
   5  -5   9       35.02       31.27      7.02 o 
 -10  -4   9      100.19       70.23     20.24 o 
  -9  -4   9      190.33      160.34     35.01 o 
  -8  -4   9      336.05      322.56     69.61 o 
  -7  -4   9      190.66      193.09     34.16 o 
  -6  -4   9      259.94      262.26     41.91 o 
  -5  -4   9        7.64       16.80      6.81 o 
  -4  -4   9      535.75      636.43     50.93 o 
  -3  -4   9      139.63      132.23     25.11 o 
  -2  -4   9      900.14      931.58     44.56 o 
  -1  -4   9      868.60      860.64     32.54 o 
   0  -4   9      105.37      113.13      8.84 o 
   1  -4   9      398.05      433.69     24.29 o 
   2  -4   9       14.87       18.55      8.66 o 
   3  -4   9      148.46      147.10     20.98 o 
   4  -4   9      358.67      432.14     27.12 o 
   5  -4   9       59.27       41.05      8.66 o 
   6  -4   9       66.81       64.42      9.24 o 
   7  -4   9       46.35       43.21     12.28 o 
 -11  -3   9       25.89       14.10      4.79 o 
 -10  -3   9      145.40      147.39     35.77 o 
  -9  -3   9      107.83      111.44     22.41 o 
  -8  -3   9       14.77       22.67      9.11 o 
  -7  -3   9      264.27      253.65     44.20 o 
  -6  -3   9      465.90      639.16     60.92 o 
  -5  -3   9      582.75      580.97     37.42 o 
  -4  -3   9      657.03      656.78     41.62 o 
  -3  -3   9      410.79      421.01     21.56 o 
  -2  -3   9       27.09       24.20      6.37 o 
  -1  -3   9        3.85        7.64      1.87 o 
   0  -3   9     1681.04     1842.15     54.16 o 
   1  -3   9      382.08      392.29     17.18 o 
   2  -3   9     1012.71     1077.64     34.05 o 
   3  -3   9        7.53        8.58      2.57 o 
   4  -3   9      398.87      436.21     31.77 o 
   5  -3   9       10.74       13.49      4.91 o 
   6  -3   9       75.35       69.31     14.51 o 
   7  -3   9      367.91      391.53     51.59 o 
   8  -3   9      111.06       70.71     17.21 o 
 -11  -2   9       51.12       57.74     20.82 o 
 -10  -2   9      156.24      129.29     31.22 o 
  -9  -2   9      397.84      388.12     64.76 o 
  -8  -2   9      636.88      712.47     83.94 o 
  -7  -2   9      552.68      582.56     60.27 o 
  -6  -2   9       25.25       33.81      7.20 o 
  -5  -2   9      160.46      182.50     20.77 o 
  -4  -2   9      376.83      426.83     30.93 o 
  -3  -2   9      360.00      403.13     55.47 o 
  -2  -2   9     2262.75     2295.93     69.61 o 
  -1  -2   9      890.49      896.76     23.96 o 
   0  -2   9     1144.28     1298.00     32.95 o 
   1  -2   9      704.82      707.53     19.00 o 
   2  -2   9      154.43      160.23     13.03 o 
   3  -2   9      332.81      337.04     15.85 o 
   4  -2   9      470.74      489.68     63.85 o 
   5  -2   9       93.90       74.94     12.84 o 
   6  -2   9      105.89      119.93     28.98 o 
   7  -2   9      383.99      414.28     41.09 o 
   8  -2   9       74.59       63.74     13.40 o 
   9  -2   9       15.21        9.88     10.35 o 
 -12  -1   9      285.34      189.54     67.55 o 
 -11  -1   9      416.86      463.25     61.65 o 
 -10  -1   9      250.53      256.62     57.19 o 
  -9  -1   9        2.06       13.66     10.69 o 
  -8  -1   9      472.30      446.45     25.05 o 
  -7  -1   9      256.43      326.58     45.44 o 
  -6  -1   9     1080.82     1115.16     82.24 o 
  -5  -1   9     1069.53     1090.32     38.05 o 
  -4  -1   9      765.10      736.35     26.11 o 
  -3  -1   9      635.53      608.73     13.96 o 
  -2  -1   9       91.94      106.18     10.12 o 
  -1  -1   9      621.81      670.05     14.39 o 
   0  -1   9     1318.71     1416.72     23.53 o 
   1  -1   9      486.04      495.01     25.46 o 
   2  -1   9      754.08      810.92     23.69 o 
   3  -1   9      802.76      829.70     31.47 o 
   4  -1   9       69.07       68.37      9.32 o 
   5  -1   9       34.51       39.14      9.13 o 
   6  -1   9      137.42      141.42     27.58 o 
   7  -1   9       24.17       28.01      7.02 o 
   8  -1   9      162.91      164.53     22.88 o 
   9  -1   9       33.80       32.61     10.68 o 
 -12   0   9       71.11       53.10     18.97 o 
 -11   0   9        2.18       10.07      5.43 o 
 -10   0   9      609.93      700.69     53.05 o 
  -9   0   9       67.63       66.29     11.60 o 
  -8   0   9      990.91     1064.62     37.33 o 
  -7   0   9       30.21       24.64      5.53 o 
  -6   0   9      223.37      242.42     23.42 o 
  -5   0   9      180.26      190.64     28.53 o 
  -4   0   9       38.26       50.42      4.81 o 
  -3   0   9     1327.29     1370.40     26.65 o 
  -2   0   9     1040.87     1052.47     60.87 o 
  -1   0   9     2253.75     2278.08     31.98 o 
   0   0   9       87.53      124.60     11.41 o 
   1   0   9       36.88       37.94      3.34 o 
   2   0   9      559.61      534.60     40.12 o 
   3   0   9       39.32       31.04      3.54 o 
   4   0   9      701.85      681.99     22.90 o 
   5   0   9       34.39       28.77      6.68 o 
   6   0   9      444.06      449.86     50.52 o 
   7   0   9       60.74       59.14     10.47 o 
   8   0   9       48.22       44.98      8.30 o 
   9   0   9       50.25       51.85     16.74 o 
 -12   1   9      331.99      374.70     20.33 o 
 -11   1   9      362.21      434.20     38.18 o 
 -10   1   9      282.86      289.37     50.99 o 
  -9   1   9        0.15       18.00      6.52 o 
  -8   1   9      481.42      429.38     24.92 o 
  -7   1   9      332.97      329.01     17.42 o 
  -6   1   9     1048.94     1061.18     41.90 o 
  -5   1   9     1121.42     1164.04     39.36 o 
  -4   1   9      744.07      776.24     45.64 o 
  -3   1   9      704.14      723.43     27.05 o 
  -2   1   9       80.63       89.72      7.76 o 
  -1   1   9      625.33      601.04     11.41 o 
   0   1   9     1363.04     1302.73     29.69 o 
   1   1   9      558.62      581.54     22.63 o 
   2   1   9      833.76      899.12     25.83 o 
   3   1   9      663.43      660.40     20.50 o 
   4   1   9       78.34       77.83      7.30 o 
   5   1   9       34.82       47.29      8.43 o 
   6   1   9      153.61      150.37     13.41 o 
   7   1   9        7.49       10.13      2.21 o 
   8   1   9      117.03      102.36      8.70 o 
   9   1   9       34.00       43.38     12.19 o 
 -11   2   9       56.19       71.49     11.72 o 
 -10   2   9      130.23      122.54     28.23 o 
  -9   2   9      332.52      315.03     50.26 o 
  -8   2   9      524.98      482.67     41.06 o 
  -7   2   9      587.16      605.14     23.70 o 
  -6   2   9       41.56       43.55      4.25 o 
  -5   2   9      131.70      120.27     12.45 o 
  -4   2   9      443.00      437.93     17.02 o 
  -3   2   9      187.73      217.70     16.43 o 
  -2   2   9     2451.00     2470.16     66.76 o 
  -1   2   9      900.18      878.47     27.93 o 
   0   2   9     1183.24     1229.40     38.03 o 
   1   2   9      647.14      634.22     25.03 o 
   2   2   9      134.21      145.43     14.84 o 
   3   2   9      413.12      421.66     39.53 o 
   4   2   9      424.80      424.64     20.62 o 
   5   2   9      104.69      111.91     16.01 o 
   6   2   9       92.49       82.90     14.45 o 
   7   2   9      370.09      299.15     39.83 o 
   8   2   9       75.03       90.41     15.74 o 
   9   2   9       13.04       10.13      5.99 o 
 -11   3   9       60.18       46.67     20.80 o 
 -10   3   9      120.35      105.71     29.31 o 
  -9   3   9      114.08       64.09     15.70 o 
  -8   3   9        5.28        0.30      3.07 o 
  -7   3   9      274.10      278.13     20.86 o 
  -6   3   9      467.32      408.14     23.03 o 
  -5   3   9      519.04      485.13     18.42 o 
  -4   3   9      759.86      758.71     29.93 o 
  -3   3   9      398.79      374.03     13.65 o 
  -2   3   9       30.68       43.98      4.62 o 
  -1   3   9       10.71       17.05      4.37 o 
   0   3   9     1612.25     1603.51    130.30 o 
   1   3   9      547.66      496.12     20.26 o 
   2   3   9      973.86      892.72     41.42 o 
   3   3   9       25.74       21.39      3.33 o 
   4   3   9      359.68      322.73     21.63 o 
   5   3   9       11.86       14.83      7.14 o 
   6   3   9       93.15       73.52     21.71 o 
   7   3   9      348.46      349.29     44.50 o 
   8   3   9      100.40       89.85     29.72 o 
 -10   4   9      139.16       55.07     35.30 o 
  -9   4   9      150.74       93.26     34.72 o 
  -8   4   9      351.23      409.65     12.42 o 
  -7   4   9      176.20      142.31     15.45 o 
  -6   4   9      260.92      265.89     13.08 o 
  -5   4   9       16.23        9.94      2.14 o 
  -3   4   9      243.22      219.16     19.05 o 
  -2   4   9      711.44      679.15     34.70 o 
  -1   4   9      970.16      965.03     93.39 o 
   0   4   9       93.69       74.06      5.42 o 
   1   4   9      411.53      368.60     14.69 o 
   2   4   9       15.32       13.04      2.43 o 
   3   4   9      103.42       77.30     11.96 o 
   4   4   9      398.47      386.83     28.90 o 
   5   4   9       38.69       37.86     12.19 o 
   6   4   9       59.22       44.38     13.51 o 
   7   4   9       45.05       47.20     14.27 o 
  -2   5   9        1.60        6.93      4.32 o 
  -1   5   9      156.48      131.59     26.46 o 
   0   5   9      189.34      124.62     27.73 o 
   1   5   9      131.59      121.07     15.68 o 
  -5  -6  10      105.82      122.72     22.15 o 
  -4  -6  10       35.03       30.25     10.22 o 
  -3  -6  10      189.90      177.39     33.22 o 
  -2  -6  10       36.49       37.77      5.96 o 
  -1  -6  10      109.90      100.85     18.65 o 
   0  -6  10       26.54       28.02      7.49 o 
   1  -6  10       20.35       22.26      7.93 o 
   2  -6  10       83.05       78.55     15.16 o 
  -8  -5  10       44.06       49.26     11.37 o 
  -7  -5  10      293.34      341.56     38.01 o 
  -6  -5  10       11.37       15.92      6.31 o 
  -5  -5  10      229.53      277.27     36.22 o 
  -4  -5  10        7.15       16.95      7.25 o 
  -3  -5  10      146.11      164.19     23.56 o 
  -2  -5  10       81.19       82.36     12.58 o 
  -1  -5  10       40.88       42.05      6.55 o 
   0  -5  10      463.46      487.76     26.32 o 
   1  -5  10       63.60       74.72     12.13 o 
   2  -5  10      128.94      122.25     28.26 o 
   3  -5  10       42.83       42.49      6.23 o 
   4  -5  10       19.27       18.02      5.86 o 
   5  -5  10       44.21       47.40      9.74 o 
  -9  -4  10       24.42       35.83     13.28 o 
  -8  -4  10       20.34       11.51      8.69 o 
  -7  -4  10       47.62       60.68     10.10 o 
  -6  -4  10        8.89       15.16      8.11 o 
  -5  -4  10      159.21      171.12     37.92 o 
  -4  -4  10      238.37      275.74     37.42 o 
  -3  -4  10      241.97      288.93     49.96 o 
  -2  -4  10       31.63       60.24     13.23 o 
  -1  -4  10       94.15      103.80      8.57 o 
   0  -4  10      148.99      179.93     12.21 o 
   1  -4  10      221.97      254.14     18.65 o 
   2  -4  10      144.81      140.07     16.44 o 
   3  -4  10      195.34      181.79     26.75 o 
   4  -4  10      128.77      103.67     23.05 o 
   5  -4  10       15.84       23.10      6.49 o 
   6  -4  10       15.31        7.31      3.70 o 
 -11  -3  10       24.32       11.84     13.95 o 
 -10  -3  10       86.63       57.54     17.04 o 
  -9  -3  10       64.85       59.30     12.86 o 
  -8  -3  10      559.36      576.33     96.72 o 
  -7  -3  10      153.83      134.73     30.75 o 
  -6  -3  10      647.34      689.24     59.42 o 
  -5  -3  10      162.55      186.83     30.46 o 
  -4  -3  10      489.71      475.31     23.66 o 
  -3  -3  10      437.83      420.88     24.70 o 
  -2  -3  10       69.04       69.34      8.99 o 
  -1  -3  10     1465.87     1478.19     46.70 o 
   0  -3  10       41.65       43.16      4.08 o 
   1  -3  10     2464.31     2661.41     70.54 o 
   2  -3  10       88.23       91.75      6.83 o 
   3  -3  10       23.18       28.46      4.52 o 
   4  -3  10      117.71      116.39     23.68 o 
   5  -3  10       69.20       43.18     16.18 o 
   6  -3  10      115.91      109.62     22.14 o 
   7  -3  10       30.15       35.43      7.08 o 
 -11  -2  10      299.20      245.99     67.14 o 
 -10  -2  10      117.30      107.38     26.32 o 
  -9  -2  10      433.37      535.33     60.36 o 
  -8  -2  10       13.76       11.54      7.05 o 
  -7  -2  10       40.72       32.49      8.22 o 
  -6  -2  10      139.37      141.31     17.27 o 
  -5  -2  10      650.77      660.05     62.31 o 
  -4  -2  10      988.90      965.63     52.28 o 
  -3  -2  10      659.06      692.63     31.30 o 
  -2  -2  10      403.15      413.13     25.60 o 
  -1  -2  10       25.29       31.49      4.60 o 
   0  -2  10      319.39      335.17     17.17 o 
   1  -2  10      985.33     1019.39     27.15 o 
   2  -2  10      792.92      815.64     32.28 o 
   3  -2  10      575.52      588.27     22.97 o 
   4  -2  10      111.59      109.59     13.06 o 
   5  -2  10       87.68       92.29     25.76 o 
   6  -2  10       69.94       89.32     24.03 o 
   7  -2  10       38.06       37.64      7.27 o 
   8  -2  10       39.47       35.64      9.55 o 
 -12  -1  10       76.47       56.66     28.70 o 
 -11  -1  10      116.11       76.84     26.99 o 
 -10  -1  10       35.04       31.05     12.25 o 
  -9  -1  10      233.94      193.38     41.80 o 
  -8  -1  10      209.40      266.84     32.84 o 
  -7  -1  10     1696.84     1678.56     80.71 o 
  -6  -1  10      938.45      957.43     83.45 o 
  -5  -1  10      523.11      558.12     41.65 o 
  -4  -1  10      639.54      619.51     21.01 o 
  -3  -1  10      455.02      460.39     20.44 o 
  -2  -1  10      720.70      754.00     52.00 o 
  -1  -1  10      477.89      487.99     20.48 o 
   0  -1  10      905.80      934.11     26.64 o 
   1  -1  10      657.74      674.85     23.55 o 
   2  -1  10      210.39      216.30     13.06 o 
   3  -1  10      333.04      337.24     18.70 o 
   4  -1  10       49.67       49.86      5.30 o 
   5  -1  10      399.71      465.19     31.63 o 
   6  -1  10      326.87      329.58     61.36 o 
   7  -1  10       99.05       99.92     19.86 o 
   8  -1  10      106.86       83.36     19.17 o 
   9  -1  10       35.17       34.53      6.75 o 
 -12   0  10       52.42       23.03     13.78 o 
 -11   0  10      114.95       89.03     27.11 o 
 -10   0  10      606.33      693.41     22.85 o 
  -9   0  10      513.61      513.12     85.68 o 
  -8   0  10      739.42      804.76     54.37 o 
  -7   0  10       94.99       85.58     12.59 o 
  -6   0  10      619.35      665.63     29.57 o 
  -5   0  10      920.99      983.63     47.17 o 
  -4   0  10     1310.05     1286.00     40.47 o 
  -3   0  10     2058.12     2041.70     63.70 o 
  -2   0  10      127.37      142.41     11.30 o 
  -1   0  10      644.36      662.64     30.96 o 
   0   0  10       22.62       24.95      6.05 o 
   1   0  10     1411.94     1530.63     47.18 o 
   2   0  10      123.62      119.45      9.48 o 
   3   0  10      339.53      331.76     18.98 o 
   4   0  10      459.52      431.53     22.72 o 
   5   0  10      177.00      210.95     35.75 o 
   6   0  10      113.92      131.97     31.05 o 
   7   0  10       51.73       42.49      8.25 o 
   8   0  10        0.57        8.85      3.33 o 
   9   0  10       15.11        9.82      8.22 o 
 -12   1  10       60.54       79.74     22.29 o 
 -11   1  10      138.11      120.57     42.24 o 
 -10   1  10       39.18       23.91      9.34 o 
  -9   1  10      150.16      129.41     34.39 o 
  -8   1  10      187.36      166.84     31.66 o 
  -7   1  10     1558.37     1596.28    101.38 o 
  -6   1  10     1048.57      999.14     56.54 o 
  -5   1  10      506.18      501.96     39.11 o 
  -4   1  10      687.98      702.93     23.35 o 
  -3   1  10      520.91      500.10     23.37 o 
  -2   1  10      588.92      590.72     23.05 o 
  -1   1  10      438.65      443.14     18.51 o 
   0   1  10      704.30      694.84     23.22 o 
   1   1  10      729.87      669.65     24.00 o 
   2   1  10      210.81      204.70     30.72 o 
   3   1  10      344.54      337.60     29.44 o 
   4   1  10       69.25       82.55     10.89 o 
   5   1  10      330.18      310.64     51.93 o 
   6   1  10      404.19      429.68     59.39 o 
   7   1  10      106.61      101.83     16.79 o 
   8   1  10      122.02      111.72      9.61 o 
   9   1  10       30.67       29.11      7.34 o 
 -11   2  10      322.12      353.08     26.02 o 
 -10   2  10      134.89      137.55     48.23 o 
  -9   2  10      444.91      435.99     32.98 o 
  -8   2  10       13.72       14.79      3.71 o 
  -7   2  10       42.37       37.29     10.29 o 
  -6   2  10      160.39      141.07     12.22 o 
  -5   2  10      621.13      624.11     54.97 o 
  -4   2  10     1108.62     1089.29    110.73 o 
  -3   2  10      546.02      557.49     20.50 o 
  -2   2  10      518.98      513.39     16.13 o 
  -1   2  10       53.20       59.30      8.12 o 
   0   2  10      288.84      315.80     25.81 o 
   1   2  10     1025.67     1115.10     42.33 o 
   2   2  10      601.48      582.64     27.49 o 
   3   2  10      742.03      710.34     24.66 o 
   4   2  10      111.82      137.55     18.59 o 
   5   2  10      109.82      144.42     13.63 o 
   6   2  10       83.23       63.98     10.65 o 
   7   2  10       32.19       39.45     11.28 o 
   8   2  10       46.94       45.47     16.33 o 
 -11   3  10       17.86       21.47      9.16 o 
 -10   3  10       92.38       49.37     21.53 o 
  -9   3  10       64.01       39.00     11.23 o 
  -8   3  10      534.06      544.67     70.24 o 
  -7   3  10      115.26      119.98     20.41 o 
  -6   3  10      666.19      638.72     26.93 o 
  -5   3  10      259.81      228.83     22.94 o 
  -4   3  10      433.71      375.82     31.24 o 
  -3   3  10      457.97      459.33     21.96 o 
  -2   3  10      129.34      118.26      9.77 o 
  -1   3  10     1361.89     1240.73     90.25 o 
   0   3  10        7.49       11.98      4.92 o 
   1   3  10     2405.26     2375.56     87.15 o 
   2   3  10      131.29      133.87     16.02 o 
   3   3  10       29.15       31.85      5.73 o 
   4   3  10       88.80       71.61     16.20 o 
   5   3  10       69.03       69.82     34.54 o 
   6   3  10      135.13      117.58     25.29 o 
   7   3  10       55.44       56.28     18.00 o 
  -9   4  10       20.22       12.22      6.17 o 
  -8   4  10       20.91       13.63      8.08 o 
  -7   4  10       50.95       44.20     10.22 o 
  -6   4  10        0.55        5.87      1.78 o 
  -5   4  10      181.88      199.78     13.69 o 
  -3   4  10      225.12      157.61     43.44 o 
  -2   4  10       64.72       47.48      8.02 o 
  -1   4  10       64.16       61.92      5.81 o 
   0   4  10      156.47      133.34     11.20 o 
   1   4  10      203.63      182.25     12.11 o 
   2   4  10      146.34      132.84     16.33 o 
   3   4  10      149.62      124.05     10.39 o 
   4   4  10      137.48      114.02     32.25 o 
   5   4  10       14.75        8.90      6.40 o 
   6   4  10       11.90       -1.62      6.58 o 
  -1   5  10       80.30       64.38     11.60 o 
   0   5  10      465.56      403.69     31.55 o 
   1   5  10       57.63       46.00     10.34 o 
  -4  -6  11      113.63      110.21     17.03 o 
  -3  -6  11       77.03       57.76     12.82 o 
  -2  -6  11        5.26       13.68      3.67 o 
  -1  -6  11      134.86       97.27     19.68 o 
   0  -6  11       26.52       35.33     11.34 o 
  -7  -5  11      144.98      109.26     34.98 o 
  -6  -5  11       69.61       85.53     14.42 o 
  -5  -5  11      137.25      159.14     29.34 o 
  -4  -5  11      101.09      128.27     23.53 o 
  -3  -5  11       51.00       71.66     10.78 o 
  -2  -5  11      331.25      321.95     43.04 o 
  -1  -5  11        6.53        6.32      3.55 o 
   0  -5  11       72.45       68.41     12.17 o 
   1  -5  11        2.54        4.35      6.87 o 
   2  -5  11       16.87        5.61      6.84 o 
   3  -5  11        6.04       13.13      4.85 o 
   4  -5  11       77.22       56.41     10.16 o 
  -9  -4  11      222.00      196.38     56.45 o 
  -8  -4  11       59.90       49.81     21.41 o 
  -7  -4  11       82.69       83.53     21.35 o 
  -6  -4  11      415.50      413.52     64.18 o 
  -5  -4  11      319.83      312.40     53.13 o 
  -4  -4  11      601.67      735.67     85.85 o 
  -3  -4  11       89.12       90.14     22.73 o 
  -2  -4  11      539.98      588.22     41.14 o 
  -1  -4  11       91.03       96.79     11.43 o 
   0  -4  11      283.93      319.65     17.80 o 
   1  -4  11      157.08      177.68     19.06 o 
   2  -4  11       45.21       42.97     16.01 o 
   3  -4  11      192.90      157.86     15.11 o 
   4  -4  11       14.60        7.53      5.73 o 
   5  -4  11       37.57       43.94     16.62 o 
   6  -4  11        2.25       16.13      4.35 o 
 -10  -3  11      132.60      142.45     30.34 o 
  -9  -3  11      139.39      122.63     24.35 o 
  -8  -3  11      371.74      341.51     54.37 o 
  -7  -3  11      297.22      299.56     40.24 o 
  -6  -3  11      113.87      144.48     33.66 o 
  -5  -3  11       59.25       95.78     14.10 o 
  -4  -3  11      285.07      269.75     60.55 o 
  -3  -3  11      317.29      328.35     15.08 o 
  -2  -3  11      560.43      573.56     21.54 o 
  -1  -3  11      387.75      453.75     28.10 o 
   0  -3  11      442.90      460.99     36.12 o 
   1  -3  11      407.48      425.73     25.96 o 
   2  -3  11       52.07       38.48      6.14 o 
   3  -3  11       71.78       67.94     10.18 o 
   4  -3  11       70.98       56.61      8.03 o 
   5  -3  11      119.93      124.92     36.63 o 
   6  -3  11       36.50       25.55     14.99 o 
   7  -3  11        9.76       13.37      5.49 o 
 -11  -2  11      141.52      147.03     34.54 o 
 -10  -2  11      263.27      296.48     60.83 o 
  -9  -2  11        0.95       14.60      6.67 o 
  -8  -2  11       28.00       39.80     11.22 o 
  -7  -2  11      288.08      282.53     49.02 o 
  -6  -2  11      451.86      464.20     20.42 o 
  -5  -2  11     1368.94     1481.80     55.94 o 
  -4  -2  11      392.80      384.44     29.92 o 
  -3  -2  11      660.07      718.99     28.19 o 
  -2  -2  11      165.82      175.19     24.58 o 
  -1  -2  11      320.58      369.15     22.73 o 
   0  -2  11     1401.55     1496.86     46.42 o 
   1  -2  11       48.86       56.41      7.13 o 
   2  -2  11      818.22      835.08     28.05 o 
   3  -2  11      323.22      300.03     22.89 o 
   4  -2  11      125.36      119.84     16.10 o 
   5  -2  11      154.82      144.74     32.78 o 
   6  -2  11       22.47       33.66     10.63 o 
   7  -2  11      145.24      112.36     27.76 o 
   8  -2  11       51.72       40.27     12.49 o 
 -12  -1  11       31.28       33.37      6.90 o 
 -11  -1  11      150.45      122.51     37.27 o 
 -10  -1  11      198.45      201.55     36.42 o 
  -9  -1  11      384.91      456.29     47.64 o 
  -8  -1  11      180.95      211.12     40.94 o 
  -7  -1  11      357.08      364.44     19.00 o 
  -6  -1  11      129.10      136.58     13.41 o 
  -5  -1  11      175.66      214.84     34.50 o 
  -4  -1  11     1100.87     1181.30     41.04 o 
  -3  -1  11       21.57       31.41      4.29 o 
  -2  -1  11     2549.01     2617.37     89.00 o 
  -1  -1  11      124.15      139.08     11.57 o 
   0  -1  11      607.37      594.13     29.50 o 
   1  -1  11       29.08       36.26      4.58 o 
   2  -1  11      144.09      141.58     10.48 o 
   3  -1  11      893.13      893.16     31.48 o 
   4  -1  11      185.27      173.50     21.29 o 
   5  -1  11      134.30      168.68     27.52 o 
   6  -1  11       20.43       17.62      7.70 o 
   7  -1  11       47.90       49.74     12.47 o 
   8  -1  11        9.86       10.06      5.59 o 
 -12   0  11       99.44       79.83     30.40 o 
 -11   0  11      560.35      671.09     75.63 o 
 -10   0  11       91.39      100.42     23.06 o 
  -9   0  11        3.29       -1.88      8.78 o 
  -8   0  11      305.31      338.98     36.16 o 
  -7   0  11      234.12      198.56     27.92 o 
  -6   0  11     2465.51     2487.71     94.06 o 
  -5   0  11      466.17      444.18     18.41 o 
  -4   0  11     1455.75     1480.63     50.61 o 
  -3   0  11       48.53       45.45      5.51 o 
  -2   0  11      190.54      240.05     17.15 o 
  -1   0  11      188.30      209.65     19.38 o 
   0   0  11       56.37       42.55     11.20 o 
   1   0  11     1449.65     1476.14     86.88 o 
   2   0  11      136.94      141.27     22.18 o 
   3   0  11     1270.75     1355.77     42.17 o 
   4   0  11       67.91       55.19     13.01 o 
   5   0  11        0.64       -0.62      8.19 o 
   6   0  11      240.44      234.21     43.06 o 
   7   0  11       31.14       30.74     14.94 o 
   8   0  11       72.23       72.50     12.82 o 
 -12   1  11       33.13       19.62     11.01 o 
 -11   1  11      150.13      132.97     43.00 o 
 -10   1  11      244.74      184.28     44.09 o 
  -9   1  11      431.14      479.61     43.41 o 
  -8   1  11      130.72      141.64     36.83 o 
  -7   1  11      320.15      325.56     45.85 o 
  -6   1  11       86.65       73.23     16.51 o 
  -5   1  11      196.10      211.05     32.50 o 
  -4   1  11     1044.61     1056.57     36.89 o 
  -3   1  11        1.06       10.51      6.56 o 
  -2   1  11     2594.97     2585.05     89.49 o 
  -1   1  11       64.05       68.64      6.37 o 
   0   1  11      620.60      605.69     31.73 o 
   1   1  11       22.53       25.97      4.70 o 
   2   1  11      172.04      162.31     17.04 o 
   3   1  11      896.38      886.70     28.62 o 
   4   1  11      205.01      252.89     43.00 o 
   5   1  11      116.02      108.50     23.17 o 
   6   1  11       10.85       14.27      7.31 o 
   7   1  11       41.80       41.04     16.61 o 
   8   1  11       11.05       13.60      6.46 o 
 -11   2  11      122.33       68.85     33.72 o 
 -10   2  11      293.38      300.94     37.51 o 
  -9   2  11        0.15        5.55      7.43 o 
  -8   2  11       24.42       32.70      5.84 o 
  -7   2  11      394.00      407.37     29.52 o 
  -6   2  11      333.53      327.49     26.82 o 
  -5   2  11     1372.67     1386.89     54.63 o 
  -4   2  11      283.35      304.21     20.05 o 
  -3   2  11      742.00      764.83     26.45 o 
  -2   2  11      164.07      177.54     15.45 o 
  -1   2  11      247.43      245.56     21.55 o 
   0   2  11     1433.44     1421.72     61.03 o 
   1   2  11       12.36       15.70      6.61 o 
   2   2  11      752.42      782.49     48.38 o 
   3   2  11      328.69      362.33     33.87 o 
   4   2  11      140.35      153.29     31.46 o 
   5   2  11      164.30      162.78     33.43 o 
   6   2  11       13.54        9.62      2.92 o 
   7   2  11      148.59      158.23     39.18 o 
   8   2  11       29.92       32.07      7.75 o 
 -10   3  11      125.85      103.59     35.89 o 
  -9   3  11      177.40      167.65     31.78 o 
  -8   3  11      343.79      315.54     17.55 o 
  -7   3  11      277.77      273.98     18.00 o 
  -6   3  11       72.15       71.57      9.63 o 
  -5   3  11       42.28       49.73      8.09 o 
  -4   3  11      303.05      302.67     25.88 o 
  -3   3  11      220.68      223.74     15.52 o 
  -2   3  11      579.98      515.93     49.97 o 
  -1   3  11      363.01      354.65     18.65 o 
   0   3  11      562.42      549.24     20.42 o 
   1   3  11      367.48      408.59     43.29 o 
   2   3  11       37.50       22.97      5.64 o 
   3   3  11      104.20      107.47     26.79 o 
   4   3  11       33.16       30.67     16.83 o 
   5   3  11      127.28      112.29     26.96 o 
   6   3  11       34.26       35.28      6.61 o 
   7   3  11        6.64       11.66      7.31 o 
  -8   4  11       74.44       36.36     21.21 o 
  -7   4  11       75.00       57.60     15.71 o 
  -6   4  11      437.34      436.47     51.06 o 
  -5   4  11      227.68      208.60     12.73 o 
  -4   4  11      705.20      633.60     44.70 o 
  -3   4  11       51.94       34.83      6.67 o 
  -2   4  11      542.04      486.71     35.66 o 
  -1   4  11      111.23       86.42     19.97 o 
   0   4  11      277.04      241.76     16.32 o 
   1   4  11      223.10      198.73     13.75 o 
   2   4  11       56.50       47.95     12.23 o 
   3   4  11      198.65      170.00      9.99 o 
   4   4  11        9.93       18.68      9.13 o 
   5   4  11       33.65       33.34     12.04 o 
   6   4  11        5.44       19.00      8.96 o 
  -1   5  11        0.32        9.81      4.20 o 
   0   5  11      100.96       68.61     17.71 o 
  -7  -5  12      100.85       79.95     14.69 o 
  -6  -5  12       70.97       88.61     14.30 o 
  -5  -5  12      297.76      324.29     35.19 o 
  -4  -5  12       65.37       57.86     12.60 o 
  -3  -5  12      202.92      247.69     23.95 o 
  -2  -5  12       18.39       19.62      5.40 o 
  -1  -5  12      131.98      138.29     23.53 o 
   0  -5  12       43.62       69.10     11.03 o 
   1  -5  12      105.16      103.65     22.67 o 
   2  -5  12      219.70      251.95     15.66 o 
   3  -5  12        5.86        4.46      7.58 o 
  -9  -4  12       37.41       54.46     10.72 o 
  -8  -4  12      244.43      226.07     50.81 o 
  -7  -4  12      378.96      363.95     65.23 o 
  -6  -4  12       71.90       72.70     11.54 o 
  -5  -4  12       72.97       72.55     13.31 o 
  -4  -4  12       50.95       65.70     15.30 o 
  -3  -4  12      146.33      179.40     22.79 o 
  -2  -4  12       15.30       14.26      3.46 o 
  -1  -4  12       59.31       71.12      9.21 o 
   0  -4  12      441.27      451.97     27.26 o 
   1  -4  12       71.09       60.87      8.65 o 
   2  -4  12       46.56       46.46     30.43 o 
   3  -4  12       15.62       18.10      4.13 o 
   4  -4  12        7.00        7.20      4.85 o 
   5  -4  12       47.76       38.15     14.83 o 
 -10  -3  12      129.18       89.00     25.61 o 
  -9  -3  12      249.33      235.77     49.40 o 
  -8  -3  12      134.48      127.15     23.70 o 
  -7  -3  12      127.31      112.02     28.52 o 
  -6  -3  12      422.83      437.05     52.87 o 
  -5  -3  12      160.07      145.06     16.51 o 
  -4  -3  12      768.03      757.11     40.76 o 
  -3  -3  12      218.24      230.34     19.85 o 
  -2  -3  12      356.04      387.41     17.58 o 
  -1  -3  12       84.95       93.28     10.47 o 
   0  -3  12       63.87       60.07      6.30 o 
   1  -3  12      466.28      447.31     42.66 o 
   2  -3  12      279.68      239.82     24.85 o 
   3  -3  12      165.42      145.55     16.48 o 
   4  -3  12       10.28       12.25      7.08 o 
   5  -3  12       48.27       61.65     15.51 o 
   6  -3  12       37.46       43.59     14.36 o 
 -11  -2  12        1.22       17.56      5.79 o 
 -10  -2  12       51.07       57.63     10.37 o 
  -9  -2  12      301.55      330.26     68.88 o 
  -8  -2  12      170.19      164.89     27.17 o 
  -7  -2  12      858.36      862.93     58.24 o 
  -6  -2  12       76.28      100.10     12.45 o 
  -5  -2  12      720.47      699.33     25.82 o 
  -4  -2  12       90.93       94.15     11.18 o 
  -3  -2  12      333.29      365.12     42.09 o 
  -2  -2  12      409.88      393.17     21.71 o 
  -1  -2  12      159.34      179.43     13.40 o 
   0  -2  12     1467.08     1516.14     47.81 o 
   1  -2  12       12.67       14.15      7.96 o 
   2  -2  12       68.70       62.09      6.29 o 
   3  -2  12       15.92       15.25      3.03 o 
   4  -2  12       17.07       32.98     10.72 o 
   5  -2  12      186.22      151.85     47.61 o 
   6  -2  12       31.13       40.18     14.13 o 
   7  -2  12       22.72       29.20     17.81 o 
 -11  -1  12      121.88      119.37     27.58 o 
 -10  -1  12      308.67      298.80     50.26 o 
  -9  -1  12      467.46      495.18     19.88 o 
  -8  -1  12      540.59      632.64     43.88 o 
  -7  -1  12      726.94      741.44     65.79 o 
  -6  -1  12       54.91       57.02      7.11 o 
  -5  -1  12      690.48      694.68     77.31 o 
  -4  -1  12      574.21      616.11     43.31 o 
  -3  -1  12     2656.88     2620.05    133.02 o 
  -2  -1  12      947.70      981.47     32.19 o 
  -1  -1  12      160.76      179.63     14.64 o 
   0  -1  12       95.08       96.74      7.09 o 
   1  -1  12       44.18       39.56      4.92 o 
   2  -1  12      551.57      610.69     46.04 o 
   3  -1  12       49.55       39.58      5.21 o 
   4  -1  12      617.83      714.47     57.42 o 
   5  -1  12      128.93      124.80     29.08 o 
   6  -1  12      122.30      119.28     35.42 o 
   7  -1  12       84.50       54.06     13.58 o 
   8  -1  12       15.61       10.70      7.05 o 
 -11   0  12        6.48       17.01      4.82 o 
 -10   0  12        3.52       19.00      9.63 o 
  -9   0  12      180.32      162.46     26.32 o 
  -8   0  12       56.16       92.37     17.48 o 
  -7   0  12      297.87      306.48     36.13 o 
  -6   0  12       37.17       36.02     22.67 o 
  -5   0  12      887.23      883.62     43.25 o 
  -4   0  12      204.71      186.23     18.61 o 
  -3   0  12       11.27        9.99      4.85 o 
  -2   0  12      354.37      396.73     31.50 o 
  -1   0  12      509.63      507.33     21.89 o 
   0   0  12      644.44      629.14     21.83 o 
   1   0  12       11.28        9.22      2.94 o 
   2   0  12      102.21      116.15      9.99 o 
   3   0  12       35.45       41.65      7.99 o 
   4   0  12        2.15        7.49      8.40 o 
   5   0  12       66.17       63.12     15.98 o 
   6   0  12       42.68       20.44     10.99 o 
   7   0  12       72.99       54.20     19.00 o 
   8   0  12      103.77       85.69     22.25 o 
 -11   1  12      144.46      162.25     35.19 o 
 -10   1  12      240.34      258.15     28.20 o 
  -9   1  12      539.69      595.45     20.82 o 
  -8   1  12      529.46      550.43     37.77 o 
  -7   1  12      756.07      758.17     62.65 o 
  -6   1  12       74.72       71.81      9.28 o 
  -5   1  12      721.77      752.75     35.71 o 
  -4   1  12      757.20      783.56     39.28 o 
  -3   1  12     2520.86     2510.58    127.06 o 
  -2   1  12     1150.32     1160.81     37.51 o 
  -1   1  12      122.16      120.06      9.71 o 
   0   1  12       85.94       96.15      9.22 o 
   1   1  12       63.81       58.90      6.78 o 
   2   1  12      511.42      525.48     27.76 o 
   4   1  12      565.19      661.66     65.18 o 
   5   1  12      160.15      170.03     37.21 o 
   6   1  12      121.42      108.06     34.34 o 
   7   1  12       82.80       51.40     16.24 o 
   8   1  12       24.95       46.17     12.66 o 
 -11   2  12        0.24       -0.59      5.96 o 
 -10   2  12       45.23       51.31     10.96 o 
  -9   2  12      278.90      226.43     30.52 o 
  -8   2  12      117.91       86.46     15.71 o 
  -7   2  12      817.73      749.10     87.73 o 
  -6   2  12       84.23      108.50     15.45 o 
  -5   2  12      832.09      840.65     39.48 o 
  -4   2  12       65.67       71.21      8.33 o 
  -3   2  12      329.60      345.29     22.32 o 
  -2   2  12      502.19      492.98     20.11 o 
  -1   2  12       75.94       79.16     11.85 o 
   0   2  12     1537.35     1598.05     59.84 o 
   1   2  12        0.02       15.13      7.49 o 
   2   2  12       41.97       51.31     10.60 o 
   3   2  12       12.91       14.19      8.37 o 
   4   2  12       10.11        6.31      3.44 o 
   5   2  12      164.27      141.98     32.22 o 
   6   2  12       26.35       25.88     12.89 o 
   7   2  12       24.55       40.33      7.93 o 
 -10   3  12      163.30       99.66     39.01 o 
  -9   3  12      211.83      193.03     23.97 o 
  -8   3  12      184.06      156.12     15.40 o 
  -7   3  12      121.47       91.60     30.03 o 
  -6   3  12      439.73      414.81     50.56 o 
  -5   3  12      262.34      252.51     33.10 o 
  -4   3  12      712.85      715.97     29.60 o 
  -3   3  12      298.83      284.07     25.41 o 
  -2   3  12      339.25      356.66     25.96 o 
  -1   3  12      118.69      124.86     17.06 o 
   0   3  12       68.60       51.31     12.92 o 
   1   3  12      451.26      434.47     34.36 o 
   2   3  12      309.78      284.35     20.47 o 
   3   3  12      139.70      134.67     35.25 o 
   4   3  12       23.81       20.85      5.32 o 
   5   3  12       35.43       28.96     11.19 o 
   6   3  12       43.86       52.81     14.89 o 
  -7   4  12      389.27      404.80     11.92 o 
  -6   4  12       76.39       55.35     10.68 o 
  -5   4  12       70.62       52.48      6.97 o 
  -4   4  12       42.25       14.10      6.49 o 
  -3   4  12      175.01      146.59     15.48 o 
  -2   4  12        9.88       16.86      4.20 o 
  -1   4  12       38.41       23.33      6.51 o 
   0   4  12      412.73      343.10     21.29 o 
   1   4  12       64.56       46.50     10.09 o 
   2   4  12       54.75       40.13      7.42 o 
   3   4  12       17.25       12.66      4.05 o 
   4   4  12        3.61        5.08      3.32 o 
   5   4  12       51.21       33.07     20.21 o 
  -6  -5  13      163.80      144.30     26.88 o 
  -5  -5  13      100.50      103.45     16.48 o 
  -4  -5  13       31.78       22.67      6.84 o 
  -3  -5  13       89.00       76.99     15.10 o 
  -2  -5  13        5.69       12.25      8.50 o 
  -1  -5  13       65.08       57.93      9.44 o 
   0  -5  13       33.54       37.91     14.13 o 
   1  -5  13       64.85       62.30     17.18 o 
   2  -5  13       35.53       35.92      8.55 o 
  -8  -4  13       52.23       72.46     12.28 o 
  -7  -4  13      165.56      156.70     21.88 o 
  -6  -4  13       31.21       27.55     10.63 o 
  -5  -4  13      315.96      339.80     54.28 o 
  -3  -4  13      299.27      301.65     19.50 o 
  -2  -4  13      172.85      184.84     14.15 o 
  -1  -4  13      235.84      215.46     11.05 o 
   0  -4  13       98.21      105.84     11.23 o 
   1  -4  13       12.60       11.25      4.88 o 
   2  -4  13       58.86       71.87     15.92 o 
   3  -4  13       49.80       44.29     13.16 o 
   4  -4  13       47.91       54.43     15.66 o 
 -10  -3  13       99.79      106.03     20.94 o 
  -9  -3  13       29.32       32.69     11.37 o 
  -8  -3  13       60.15       92.49     21.74 o 
  -7  -3  13        8.78       19.21      4.85 o 
  -6  -3  13      531.68      559.36     75.57 o 
  -5  -3  13      399.18      401.30     22.27 o 
  -4  -3  13      137.17      132.01     18.44 o 
  -3  -3  13      231.80      229.78     18.67 o 
  -2  -3  13      181.03      176.51     16.80 o 
  -1  -3  13      125.67      125.53     14.78 o 
   0  -3  13       76.69       91.81     15.39 o 
   1  -3  13      181.30      181.99     21.99 o 
   2  -3  13      586.42      577.46     78.25 o 
   3  -3  13      156.40      131.21     16.10 o 
   4  -3  13        8.49       19.77      8.40 o 
   5  -3  13        1.70       12.48      7.81 o 
   6  -3  13        0.84       19.47      7.55 o 
 -11  -2  13       67.62       55.87     19.88 o 
 -10  -2  13      383.85      234.89     73.16 o 
  -9  -2  13      105.65      103.77     19.00 o 
  -8  -2  13      808.71      830.05     38.71 o 
  -7  -2  13      190.16      186.74     34.48 o 
  -6  -2  13      318.95      352.20     33.25 o 
  -5  -2  13      295.98      312.80     35.60 o 
  -4  -2  13       70.48       76.84     21.50 o 
  -3  -2  13      954.22      875.02     39.27 o 
  -2  -2  13      267.48      292.92     14.17 o 
  -1  -2  13     1405.46     1460.76     40.17 o 
   0  -2  13       50.87       54.07      4.61 o 
   1  -2  13      427.37      409.03     65.43 o 
   2  -2  13      219.34      204.03     26.24 o 
   3  -2  13       57.92       61.71     14.22 o 
   4  -2  13      435.32      509.78     32.34 o 
   5  -2  13       21.08       28.90      7.72 o 
   6  -2  13      114.62      108.70     26.90 o 
   7  -2  13       75.63      156.83     55.76 o 
 -11  -1  13      191.57      164.13     52.40 o 
 -10  -1  13      204.22      189.65     47.05 o 
  -9  -1  13       12.08        6.76      7.64 o 
  -8  -1  13       79.34       96.84     18.65 o 
  -7  -1  13      168.43      159.21     23.32 o 
  -6  -1  13      665.13      690.51     37.80 o 
  -5  -1  13      648.29      657.11     44.91 o 
  -4  -1  13       10.26        9.98      4.61 o 
  -3  -1  13      428.65      397.56     22.70 o 
  -2  -1  13        2.93       15.31      6.69 o 
  -1  -1  13       64.66       69.64      6.78 o 
   0  -1  13      135.12      123.82     13.16 o 
   1  -1  13      327.63      392.03     25.72 o 
   2  -1  13      120.25      101.06     18.20 o 
   3  -1  13       92.34      109.79     22.47 o 
   4  -1  13        1.45       -2.76      9.75 o 
   5  -1  13       73.12       56.42     16.60 o 
   6  -1  13       29.76       47.14     10.87 o 
   7  -1  13       27.94       19.53      6.87 o 
 -11   0  13       90.71      100.04     19.06 o 
 -10   0  13      277.90      199.67     62.18 o 
  -9   0  13      689.45      710.68     27.58 o 
  -8   0  13      292.92      315.07     58.21 o 
  -7   0  13     1203.52     1286.10    201.20 o 
  -6   0  13      305.13      315.05     16.90 o 
  -5   0  13      340.83      364.75     30.25 o 
  -4   0  13     1500.68     1583.95     60.52 o 
  -3   0  13       77.46       80.44      8.09 o 
  -2   0  13      479.49      497.11     24.29 o 
  -1   0  13      338.37      379.52     26.93 o 
   0   0  13      249.43      254.61     20.95 o 
   1   0  13        8.78        7.42      2.21 o 
   2   0  13       17.36       27.90      9.11 o 
   3   0  13      222.77      263.23     36.80 o 
   4   0  13      190.52      196.76     45.41 o 
   5   0  13      165.74      198.76     44.09 o 
   6   0  13        3.35       10.78      6.55 o 
   7   0  13      114.62      100.08     25.19 o 
 -11   1  13      211.60      143.33     43.91 o 
 -10   1  13      221.26      199.14     40.30 o 
  -9   1  13        6.25       -8.64      8.64 o 
  -8   1  13       81.22       55.72     12.84 o 
  -7   1  13      187.81      191.97     34.78 o 
  -6   1  13      605.09      603.71     50.84 o 
  -5   1  13      602.56      599.10     28.42 o 
  -4   1  13       45.53       48.33      6.90 o 
  -3   1  13      422.03      420.46     42.47 o 
  -2   1  13        4.62       11.51      2.51 o 
  -1   1  13       84.92       90.71      9.37 o 
   0   1  13      101.94       92.16     11.91 o 
   1   1  13      305.25      361.74     45.79 o 
   2   1  13       91.79       75.87     16.57 o 
   3   1  13      116.39      147.01     32.46 o 
   4   1  13        0.36       19.50      7.52 o 
   5   1  13       73.61       81.45     17.51 o 
   6   1  13       23.69       38.10     10.07 o 
   7   1  13       32.40       24.73     11.63 o 
 -11   2  13       40.04       36.04     12.34 o 
 -10   2  13      438.01      485.69     18.92 o 
  -9   2  13       69.15       61.97     20.12 o 
  -8   2  13      912.19      899.42     45.51 o 
  -7   2  13      117.75       99.69     24.06 o 
  -6   2  13      308.47      299.03     29.17 o 
  -5   2  13      338.84      339.77     41.91 o 
  -4   2  13       30.52       23.85      5.82 o 
  -3   2  13     1119.30     1037.58     43.41 o 
  -2   2  13      148.42      157.43     14.91 o 
  -1   2  13     1346.91     1426.97     63.97 o 
   0   2  13       93.54       97.54     18.21 o 
   1   2  13      423.56      416.90     33.25 o 
   2   2  13      243.41      210.57     45.67 o 
   3   2  13       38.73       71.49     13.98 o 
   4   2  13      517.01      482.08     17.95 o 
   5   2  13        9.60        0.03      7.11 o 
   6   2  13      134.17      130.29     47.26 o 
   7   2  13       63.55       52.13     21.35 o 
 -10   3  13      103.16       67.17     31.55 o 
  -9   3  13       22.43       20.27      5.93 o 
  -8   3  13       56.83       34.77      9.43 o 
  -7   3  13        1.04        5.01      2.58 o 
  -6   3  13      470.10      466.53     33.20 o 
  -5   3  13      396.91      400.73     22.70 o 
  -4   3  13      119.15      108.17     16.40 o 
  -3   3  13      239.49      221.87     27.82 o 
  -2   3  13      154.50      152.94     25.73 o 
  -1   3  13      137.61      127.53     25.85 o 
   0   3  13       58.16       60.65     13.60 o 
   1   3  13      132.41      122.19     30.11 o 
   2   3  13      594.13      551.34     44.20 o 
   3   3  13      164.21      130.65     31.10 o 
   4   3  13       13.56       17.24      6.05 o 
   5   3  13        1.06        4.88      8.08 o 
   6   3  13        0.08        4.17      6.90 o 
  -6   4  13       17.64       16.25      7.12 o 
  -5   4  13      274.61      279.85     19.58 o 
  -4   4  13       23.85       16.32      2.90 o 
  -3   4  13      290.89      279.56      7.05 o 
  -2   4  13      165.68      149.74     10.05 o 
  -1   4  13      218.19      203.62     46.08 o 
   0   4  13      125.95       79.69     16.89 o 
   1   4  13        8.45        7.32      6.49 o 
   2   4  13       58.54       51.58     15.60 o 
   3   4  13       54.76       39.53     12.78 o 
   4   4  13       29.58       20.38      7.02 o 
  -5  -5  14        5.01       -4.05      8.08 o 
  -4  -5  14       93.98       86.91     12.30 o 
  -3  -5  14       31.37       31.78      6.37 o 
  -2  -5  14        1.37       11.16      3.95 o 
  -1  -5  14      100.13       74.10     13.94 o 
   0  -5  14       27.29       23.88      6.37 o 
   1  -5  14       81.86       66.23     21.47 o 
  -8  -4  14       57.97       67.11     19.53 o 
  -7  -4  14       64.71       54.43     10.75 o 
  -6  -4  14      104.58       93.99     18.33 o 
  -5  -4  14       76.98      110.44     20.44 o 
  -4  -4  14      189.36      203.25     43.09 o 
  -3  -4  14       46.95       58.84     12.16 o 
  -2  -4  14        8.85       16.15      4.88 o 
  -1  -4  14      103.76      118.40     17.10 o 
   0  -4  14       10.10       11.57      5.29 o 
   1  -4  14       15.89       18.45      8.69 o 
   3  -4  14       58.51       56.19     22.09 o 
  -9  -3  14      295.99      238.97     56.54 o 
  -8  -3  14       65.04       63.53     15.36 o 
  -7  -3  14      603.66      672.99     98.66 o 
  -6  -3  14       54.03       56.69     10.85 o 
  -5  -3  14      208.34      212.14     32.03 o 
  -4  -3  14       87.68       90.74     13.73 o 
  -3  -3  14       40.53       44.95      7.04 o 
  -2  -3  14      202.92      233.67     21.54 o 
  -1  -3  14      113.79      113.94     14.49 o 
   0  -3  14      527.00      588.25     27.85 o 
   1  -3  14      118.30      115.80     12.56 o 
   2  -3  14      187.54      226.89     19.39 o 
   3  -3  14       50.03       47.52     15.36 o 
   4  -3  14       43.77       65.62     17.92 o 
   5  -3  14       95.28       75.19     21.47 o 
 -10  -2  14       69.29       70.49     12.63 o 
  -9  -2  14      117.77      111.64     20.18 o 
  -8  -2  14      247.05      248.90     51.43 o 
  -7  -2  14       83.33       79.57     13.59 o 
  -6  -2  14      223.79      215.86     14.78 o 
  -5  -2  14       51.80       80.67     30.34 o 
  -4  -2  14     1001.72     1004.17     69.82 o 
  -3  -2  14      325.65      338.74     27.63 o 
  -2  -2  14      216.12      212.85     13.08 o 
  -1  -2  14       85.17       82.05     11.01 o 
   0  -2  14       83.49       78.54      7.73 o 
   1  -2  14      137.30      144.43     18.40 o 
   2  -2  14       82.72       89.40     25.79 o 
   3  -2  14      228.08      237.03     46.99 o 
   4  -2  14       82.41       61.30     18.33 o 
   5  -2  14      123.30       97.63     30.28 o 
   6  -2  14       14.58       24.00     10.57 o 
 -11  -1  14       56.67       40.21      9.13 o 
 -10  -1  14      154.64      118.07     32.19 o 
  -9  -1  14       50.99       67.03     12.51 o 
  -8  -1  14      527.01      526.46     48.46 o 
  -7  -1  14       25.00       12.07      7.96 o 
  -6  -1  14      987.00     1024.83    113.30 o 
  -5  -1  14      209.15      222.65     22.59 o 
  -4  -1  14      229.02      245.17     68.83 o 
  -3  -1  14      749.16      759.87     33.23 o 
  -2  -1  14      180.16      218.02     15.10 o 
  -1  -1  14      401.21      431.11     27.92 o 
   0  -1  14      168.47      166.92     14.51 o 
   1  -1  14      356.94      331.17     21.98 o 
   2  -1  14       55.60       61.06     11.54 o 
   3  -1  14       11.01       17.65      8.61 o 
   4  -1  14      223.37      261.97     36.57 o 
   5  -1  14       74.37       54.43     28.61 o 
   6  -1  14      156.17      157.87     33.19 o 
 -11   0  14      106.40       73.34     33.54 o 
 -10   0  14      138.45      106.41     33.37 o 
  -9   0  14      187.58      207.81     30.96 o 
  -8   0  14      326.57      292.54     65.03 o 
  -7   0  14        0.24       17.95      7.20 o 
  -6   0  14      109.97      111.58     15.27 o 
  -5   0  14       33.07       28.93      6.55 o 
  -4   0  14     1478.37     1451.55     52.04 o 
  -3   0  14      484.30      470.78     28.86 o 
  -2   0  14      784.52      802.34     54.94 o 
  -1   0  14       18.19       21.62      2.56 o 
   0   0  14      171.43      137.95     17.66 o 
   1   0  14       83.58       64.12     11.10 o 
   2   0  14      217.73      228.31     42.85 o 
   3   0  14       41.37       63.71     14.86 o 
   4   0  14      199.31      203.11     41.18 o 
   5   0  14        3.35        3.88      3.35 o 
   6   0  14       26.67       38.36      8.99 o 
 -11   1  14       38.82       39.53      8.46 o 
 -10   1  14      146.56      102.42     36.69 o 
  -9   1  14       81.65       85.94     16.36 o 
  -8   1  14      450.41      437.87     59.60 o 
  -7   1  14       55.04       66.09     15.63 o 
  -6   1  14      868.84      855.75    104.56 o 
  -5   1  14      261.39      276.77     34.83 o 
  -4   1  14      197.38      172.50     17.65 o 
  -3   1  14      700.41      713.15     49.49 o 
  -2   1  14      204.04      230.01     19.21 o 
  -1   1  14      374.73      379.09     17.30 o 
   0   1  14      185.46      196.56     17.71 o 
   1   1  14      353.66      427.62     47.88 o 
   2   1  14       70.45       83.42     16.42 o 
   3   1  14        9.45        2.82      8.19 o 
   4   1  14      214.08      177.52     42.35 o 
   5   1  14      104.16       83.86     24.91 o 
   6   1  14      136.45      101.13     37.89 o 
 -10   2  14       63.50       65.38     10.84 o 
  -9   2  14       99.44       85.82     16.60 o 
  -8   2  14      234.61      129.97     40.94 o 
  -7   2  14       98.22       70.73     18.86 o 
  -6   2  14      189.10      196.29     20.44 o 
  -5   2  14       33.24       53.66     10.66 o 
  -4   2  14      883.95      836.36     83.45 o 
  -3   2  14      370.62      364.99     19.99 o 
  -2   2  14      308.31      347.40     24.51 o 
  -1   2  14       91.38       99.04     15.42 o 
   0   2  14       71.93       83.09     18.83 o 
   1   2  14      150.42      152.70     27.61 o 
   2   2  14       55.83       54.19     14.10 o 
   3   2  14      185.39      186.98     21.53 o 
   4   2  14       75.46       91.35     19.53 o 
   5   2  14      150.21      131.14     35.60 o 
   6   2  14       15.08        6.17      5.14 o 
  -9   3  14      297.24      268.11     24.32 o 
  -8   3  14       94.46       80.63     26.49 o 
  -7   3  14      546.83      563.95     39.97 o 
  -6   3  14       81.85       78.86     19.44 o 
  -5   3  14      158.98      141.16     14.40 o 
  -4   3  14      106.74       90.78     21.56 o 
  -3   3  14       47.28       50.67     16.89 o 
  -2   3  14      183.91      158.17     29.84 o 
  -1   3  14      181.51      145.21     26.05 o 
   0   3  14      473.14      456.26     37.71 o 
   1   3  14      163.00      150.59     34.42 o 
   2   3  14      160.28      155.73     16.51 o 
   3   3  14       53.27       37.13     11.51 o 
   4   3  14       47.93       36.86     11.81 o 
   5   3  14       84.13       53.25     26.14 o 
  -5   4  14       61.34       35.75     14.30 o 
  -4   4  14      202.84      178.11     16.27 o 
  -3   4  14       62.65       41.27     12.28 o 
  -2   4  14        0.58        7.55      3.20 o 
  -1   4  14      113.82       90.76     14.04 o 
   0   4  14        8.43        4.93      2.26 o 
   1   4  14       25.85       19.80      6.96 o 
   2   4  14       40.53       29.34      9.93 o 
   3   4  14       58.17       33.45     14.83 o 
  -3  -5  15       68.04       50.87     12.99 o 
  -2  -5  15       58.85       47.35      9.04 o 
  -1  -5  15       94.38       55.66     14.50 o 
  -7  -4  15       28.86       16.89      9.40 o 
  -6  -4  15      144.57      128.44     26.41 o 
  -5  -4  15      190.90      192.97     30.34 o 
  -4  -4  15       42.36       34.32      6.28 o 
  -3  -4  15      162.51      135.30     16.69 o 
  -2  -4  15       31.49       43.74      7.93 o 
  -1  -4  15      162.81      158.68     22.34 o 
   0  -4  15       72.72       74.64     12.45 o 
   1  -4  15       33.43       24.73      7.25 o 
   2  -4  15       53.00       60.65     10.49 o 
  -9  -3  15      263.38      203.11     53.57 o 
  -8  -3  15       35.37       17.71      8.31 o 
  -7  -3  15      180.46      156.79     39.39 o 
  -6  -3  15      132.81      108.16     28.53 o 
  -5  -3  15       40.80       37.70     10.56 o 
  -4  -3  15        5.57        3.24      2.39 o 
  -3  -3  15      102.01      124.20     16.34 o 
  -2  -3  15       69.37       67.15      7.60 o 
  -1  -3  15      226.83      213.07     16.98 o 
   0  -3  15       70.08       53.61      8.56 o 
   1  -3  15       55.46       55.97     11.12 o 
   2  -3  15       35.85       65.26     19.39 o 
   3  -3  15        2.39       22.12      9.84 o 
   4  -3  15       43.35       36.36     10.52 o 
 -10  -2  15       13.29        7.49      7.25 o 
  -9  -2  15      134.97       84.74     31.49 o 
  -8  -2  15      136.32      150.97     39.68 o 
  -7  -2  15       10.23       17.11      7.33 o 
  -6  -2  15      556.66      578.66     35.82 o 
  -5  -2  15       96.64       98.06     14.55 o 
  -4  -2  15      302.07      310.26     51.91 o 
  -3  -2  15      301.45      332.34     48.31 o 
  -2  -2  15       55.20       65.47      8.32 o 
  -1  -2  15      151.36      156.50     14.62 o 
   0  -2  15      102.40      103.69     17.47 o 
   1  -2  15      398.43      361.41     33.38 o 
   2  -2  15       43.96       43.03      9.31 o 
   3  -2  15      149.21      134.43     41.83 o 
   4  -2  15      194.64      186.39     37.16 o 
   5  -2  15       58.65       42.74     16.24 o 
 -10  -1  15      247.83      274.48     43.73 o 
  -9  -1  15      224.42      206.92     44.12 o 
  -8  -1  15      172.05      186.16     37.01 o 
  -7  -1  15      407.46      419.78     55.04 o 
  -6  -1  15      124.21      147.50     20.80 o 
  -5  -1  15       80.83       67.33     14.20 o 
  -4  -1  15      348.67      355.76     41.27 o 
  -3  -1  15      203.73      209.62     18.83 o 
  -2  -1  15      691.61      721.00     29.28 o 
  -1  -1  15      502.13      550.00     42.74 o 
   0  -1  15       13.14       16.31      4.84 o 
   1  -1  15       22.35        9.93      4.82 o 
   2  -1  15       21.27       39.39      9.60 o 
   3  -1  15       62.14       67.14     12.60 o 
   4  -1  15       62.92       50.81     15.36 o 
   5  -1  15      203.29      125.45     49.73 o 
   6  -1  15       20.48       28.75      9.96 o 
 -10   0  15      243.72      293.07     36.51 o 
  -9   0  15        5.61       25.05      8.34 o 
  -8   0  15        8.24       15.60      9.37 o 
  -7   0  15     1128.06     1191.85     58.77 o 
  -6   0  15       14.03       21.38      9.72 o 
  -5   0  15      597.10      633.93     89.88 o 
  -4   0  15       19.52       25.70      6.26 o 
  -3   0  15      251.04      276.47     23.85 o 
  -2   0  15       96.77      102.52      9.48 o 
  -1   0  15       21.17       28.01      6.42 o 
   0   0  15      357.14      449.48     55.81 o 
   1   0  15       63.97       55.98     13.48 o 
   2   0  15       87.37      102.83     23.14 o 
   3   0  15        1.22       29.43      9.78 o 
   4   0  15       90.72       84.56     19.09 o 
   5   0  15      137.77      112.11     38.04 o 
   6   0  15        3.97        8.90      3.67 o 
 -10   1  15      277.83      302.21     24.55 o 
  -9   1  15      205.45      172.32     43.59 o 
  -8   1  15      237.01      215.44     52.90 o 
  -7   1  15      394.64      392.55     40.42 o 
  -6   1  15      119.68      105.71     21.15 o 
  -5   1  15       83.79       85.88     13.07 o 
  -4   1  15      449.40      418.49     33.32 o 
  -3   1  15      244.33      271.38     53.76 o 
  -2   1  15      671.40      722.52     61.96 o 
  -1   1  15      501.11      498.20     51.34 o 
   0   1  15        1.67        6.29      4.26 o 
   1   1  15       22.04       20.15      7.67 o 
   2   1  15       24.95       18.94      6.52 o 
   3   1  15       59.36       54.13     10.25 o 
   4   1  15       65.36       70.70     15.10 o 
   5   1  15      188.97      163.98     36.74 o 
   6   1  15       25.37       26.32      7.25 o 
 -10   2  15        2.47       13.42      7.37 o 
  -9   2  15      140.32       86.03     33.63 o 
  -8   2  15      163.15      146.68     31.96 o 
  -7   2  15        3.97       11.40      6.34 o 
  -6   2  15      633.81      675.31     68.52 o 
  -5   2  15       50.53       75.31     14.54 o 
  -4   2  15      306.11      335.23     35.90 o 
  -3   2  15      238.82      226.65     25.62 o 
  -2   2  15       63.18       53.72     13.36 o 
  -1   2  15      188.77      194.59     16.18 o 
   0   2  15       57.36       67.11     16.57 o 
   1   2  15      422.73      438.29     36.16 o 
   2   2  15       17.22       20.56      6.70 o 
   3   2  15      148.01      118.78     29.84 o 
   4   2  15      177.57      140.81     49.40 o 
   5   2  15       54.39       62.06     24.00 o 
  -9   3  15      269.88      316.74     15.48 o 
  -8   3  15       77.80       71.14     14.89 o 
  -7   3  15      173.75      167.86     21.41 o 
  -6   3  15      138.33       99.73     20.95 o 
  -5   3  15       53.29       50.24      5.44 o 
  -4   3  15       21.04       12.45      3.03 o 
  -3   3  15      109.53      109.50     19.03 o 
  -2   3  15       67.70       55.45     10.75 o 
  -1   3  15      194.40      206.66     20.65 o 
   0   3  15       91.27       66.20     19.36 o 
   1   3  15       52.50       50.05     13.86 o 
   2   3  15       40.17       42.32     12.81 o 
   3   3  15        4.23        4.14      6.29 o 
   4   3  15       43.62       41.00      9.81 o 
  -2   4  15       43.28       20.56     11.84 o 
  -1   4  15      136.00       80.63     21.41 o 
   0   4  15       86.55       54.46     19.24 o 
   1   4  15       21.15       15.13      5.26 o 
   2   4  15       66.43       46.55     19.53 o 
  -6  -4  16      165.02      156.52     29.28 o 
  -5  -4  16        9.48       20.94      9.16 o 
  -4  -4  16      110.43      114.99     15.03 o 
  -3  -4  16       13.40       27.01      4.95 o 
  -2  -4  16       44.75       72.05      9.67 o 
  -1  -4  16       77.39       86.51     15.74 o 
   0  -4  16      105.92      103.30     36.98 o 
   1  -4  16       31.83       20.97      8.69 o 
  -8  -3  16      126.27       94.49     38.45 o 
  -7  -3  16      182.24      194.94     29.05 o 
  -6  -3  16       17.52       21.03     14.45 o 
  -5  -3  16      338.84      375.17     47.73 o 
  -4  -3  16      183.27      155.85     19.80 o 
  -3  -3  16      299.22      307.55     23.60 o 
  -2  -3  16       95.88       79.97     10.56 o 
  -1  -3  16       27.84       29.65      5.66 o 
   0  -3  16      209.60      157.69     30.87 o 
   1  -3  16       15.33       10.52      6.11 o 
   2  -3  16      279.75      287.87     59.74 o 
   3  -3  16        1.45       16.10      7.11 o 
  -9  -2  16       29.93       14.63      9.02 o 
  -8  -2  16      504.47      602.18     51.46 o 
  -7  -2  16      152.71      222.73     21.06 o 
  -6  -2  16      207.29      192.65     44.82 o 
  -5  -2  16       96.61      110.06     29.11 o 
  -4  -2  16       67.29       86.74     22.37 o 
  -3  -2  16       75.38       71.86     10.28 o 
  -2  -2  16      174.83      196.54     27.04 o 
  -1  -2  16       99.16       90.14     13.61 o 
   0  -2  16      347.05      303.70     65.18 o 
   1  -2  16       47.25       67.38     13.04 o 
   2  -2  16       89.06       79.16     18.53 o 
   3  -2  16       35.89       34.89      9.55 o 
   4  -2  16       18.93       18.15      6.43 o 
 -10  -1  16      144.36      108.65     33.75 o 
  -9  -1  16      262.06      215.50     52.66 o 
  -8  -1  16      109.28       81.07     15.13 o 
  -7  -1  16       19.46       21.62      5.58 o 
  -6  -1  16      246.99      316.33     43.15 o 
  -5  -1  16       32.09       32.51      8.55 o 
  -4  -1  16      308.08      341.53     36.63 o 
  -3  -1  16       43.83       38.67      7.89 o 
  -2  -1  16      570.30      557.13     43.70 o 
  -1  -1  16       95.79      101.09     15.36 o 
   0  -1  16       22.04       38.74     12.89 o 
   1  -1  16       87.80      102.01     21.79 o 
   2  -1  16       28.70       18.47      6.37 o 
   3  -1  16      168.81      155.93     26.79 o 
   4  -1  16       61.59       62.80     17.71 o 
   5  -1  16       82.46       85.97     22.53 o 
 -10   0  16       48.89       24.76     13.86 o 
  -9   0  16       27.45       39.80      9.60 o 
  -8   0  16      278.19      212.92     46.73 o 
  -7   0  16      179.08      162.34     35.25 o 
  -6   0  16      128.40      116.78     17.24 o 
  -5   0  16       55.65       48.79     10.46 o 
  -4   0  16       54.46       44.04      8.14 o 
  -3   0  16      190.74      239.56     28.84 o 
  -2   0  16       36.93       38.24      8.13 o 
  -1   0  16       64.47       86.51     15.20 o 
   0   0  16      175.85      145.18     26.35 o 
   1   0  16      386.38      433.38     41.00 o 
   2   0  16        6.04       -3.88      7.23 o 
   3   0  16       26.92       16.89      5.73 o 
   4   0  16        2.81       20.09      7.34 o 
   5   0  16        5.96       18.30      5.17 o 
 -10   1  16      220.83      148.42     52.60 o 
  -9   1  16      226.56      254.36     16.13 o 
  -8   1  16      144.24      117.52     29.61 o 
  -7   1  16       18.28       21.68      6.61 o 
  -6   1  16      217.24      259.29     39.06 o 
  -5   1  16       18.59       45.26     12.04 o 
  -4   1  16      247.32      276.70     32.43 o 
  -3   1  16      103.43      110.14     16.09 o 
  -2   1  16      557.43      598.35     44.73 o 
  -1   1  16      114.35      123.57     32.66 o 
   0   1  16       20.10       28.75      7.58 o 
   1   1  16       72.76       50.37     16.65 o 
   2   1  16       47.92       47.52     12.84 o 
   3   1  16      127.68      108.12     34.75 o 
   4   1  16       91.23       75.51     24.73 o 
   5   1  16       69.80       61.50     16.15 o 
  -9   2  16       31.26       21.44      6.37 o 
  -8   2  16      480.55      570.99     54.90 o 
  -7   2  16      162.70      158.90     16.39 o 
  -6   2  16      196.48      208.01     26.90 o 
  -5   2  16      112.19      118.76     17.24 o 
  -4   2  16       64.60       66.80     11.28 o 
  -3   2  16       74.04       71.64     13.19 o 
  -2   2  16      226.42      199.26     45.70 o 
  -1   2  16      113.99      122.92     28.08 o 
   0   2  16      332.46      269.07     54.60 o 
   1   2  16       35.98       37.36     10.16 o 
   2   2  16      104.72       67.85     23.82 o 
   3   2  16       40.18       11.78      9.43 o 
   4   2  16       22.43       18.68      9.96 o 
  -8   3  16       90.69       68.96     12.07 o 
  -7   3  16      206.72      187.54     41.41 o 
  -6   3  16        5.76       11.35      2.82 o 
  -5   3  16      312.66      279.78     28.62 o 
  -4   3  16      206.01      166.64     21.86 o 
  -3   3  16      255.63      283.64     26.55 o 
  -2   3  16      128.92       99.16     23.76 o 
  -1   3  16       17.31       14.22      4.08 o 
   0   3  16      223.63      191.71     13.98 o 
   1   3  16       24.84       42.41     11.60 o 
   2   3  16      262.28      307.29     15.86 o 
   3   3  16        8.09        1.73      5.14 o 
  -5  -4  17       25.06       23.76      5.22 o 
  -4  -4  17      115.43      118.94     18.55 o 
  -3  -4  17       58.10       70.38      9.51 o 
  -2  -4  17       18.92       29.16      5.40 o 
  -1  -4  17       47.68       41.71      9.23 o 
  -7  -3  17       19.28       34.39      8.66 o 
  -6  -3  17      187.01      239.88     39.68 o 
  -5  -3  17       90.15      103.48     17.42 o 
  -4  -3  17       75.26       60.26     17.36 o 
  -3  -3  17       50.90       40.65      9.49 o 
  -2  -3  17       36.75       52.44     10.85 o 
  -1  -3  17       29.96       28.58      7.83 o 
   0  -3  17        5.97        3.76      5.49 o 
   1  -3  17      205.05      164.28     33.95 o 
   2  -3  17        7.16       -2.32      8.46 o 
  -8  -2  17       14.34       27.17      8.49 o 
  -7  -2  17      603.81      610.67     80.30 o 
  -6  -2  17       18.57       40.33      8.87 o 
  -5  -2  17      176.59      209.30     32.49 o 
  -4  -2  17      104.98      109.05     24.27 o 
  -3  -2  17      211.64      218.32     30.38 o 
  -2  -2  17      208.74      161.44     24.47 o 
  -1  -2  17        0.36       11.17     16.93 o 
   0  -2  17      401.16      434.64     32.87 o 
   1  -2  17       52.28       42.82     17.48 o 
   2  -2  17      178.28      180.31     33.28 o 
   3  -2  17       99.38       91.96     25.70 o 
  -9  -1  17       12.80       16.80      5.43 o 
  -8  -1  17       31.69       25.44      8.55 o 
  -7  -1  17      163.78      150.27     14.77 o 
  -6  -1  17      154.58      178.76     31.96 o 
  -5  -1  17      573.83      567.81     51.78 o 
  -4  -1  17       40.26       45.81      8.77 o 
  -3  -1  17       42.00       61.46      9.53 o 
  -2  -1  17       79.29       89.69     14.07 o 
  -1  -1  17      123.20      110.79     17.16 o 
   0  -1  17       91.91       69.61     24.06 o 
   1  -1  17       46.23       28.55      7.31 o 
   2  -1  17       94.21      108.41     27.49 o 
   3  -1  17       32.07       49.23     11.69 o 
   4  -1  17        8.98       -4.14      8.34 o 
  -9   0  17       61.33       64.15     18.71 o 
  -8   0  17      219.22      174.12     39.06 o 
  -7   0  17      190.45      194.44     22.23 o 
  -6   0  17       21.76       18.97      6.02 o 
  -5   0  17        6.07       18.06      9.40 o 
  -4   0  17       98.78       90.75     13.96 o 
  -3   0  17      398.74      436.47     29.91 o 
  -2   0  17       96.73       84.85     13.03 o 
  -1   0  17      163.46      187.95     20.18 o 
   0   0  17       13.35       -0.79      7.49 o 
   1   0  17       59.68       76.57     13.16 o 
   2   0  17       25.66       44.91     12.04 o 
   3   0  17       10.86       16.54      5.08 o 
   4   0  17       93.27       53.43     28.58 o 
  -9   1  17       14.78       23.64      9.37 o 
  -8   1  17       26.66       36.60      9.08 o 
  -7   1  17      172.69      154.08     18.74 o 
  -6   1  17      152.59      188.16     24.70 o 
  -5   1  17      570.99      599.67     20.26 o 
  -4   1  17       41.83       46.45      6.46 o 
  -3   1  17       22.59       31.38     15.11 o 
  -2   1  17       84.61      112.67     12.82 o 
  -1   1  17      143.79      114.84     26.73 o 
   0   1  17       82.24      100.60     17.48 o 
   1   1  17       66.30       55.25     16.39 o 
   2   1  17       90.58       89.23     25.26 o 
   3   1  17       31.46       38.89     12.84 o 
   4   1  17        7.69        7.70      4.76 o 
  -8   2  17        3.30        5.79      5.84 o 
  -7   2  17      601.06      588.84     66.23 o 
  -6   2  17       19.53       40.47      9.16 o 
  -5   2  17      157.78      136.77     29.46 o 
  -4   2  17      135.64      141.29     20.05 o 
  -3   2  17      145.79      122.15     18.72 o 
  -2   2  17      263.89      176.76     47.93 o 
  -1   2  17        6.35        5.08      4.82 o 
   0   2  17      413.57      463.40     17.30 o 
   1   2  17       57.06       65.26     20.80 o 
   2   2  17      160.56       93.73     51.22 o 
   3   2  17      118.49      117.19     31.57 o 
  -7   3  17       21.31       16.29      4.26 o 
  -6   3  17      182.92      219.36     28.11 o 
  -5   3  17      101.83       90.96     16.84 o 
  -4   3  17       56.90       32.84     15.89 o 
  -3   3  17       49.62       27.05     12.07 o 
  -2   3  17       26.98       13.92      6.70 o 
  -1   3  17       23.24       17.80      6.87 o 
   0   3  17       18.17        3.97      5.11 o 
   1   3  17      198.43      211.33     16.42 o 
   2   3  17       14.77       10.34      3.73 o 
  -6  -3  18      222.27      207.19     34.36 o 
  -5  -3  18       65.01       68.35     12.38 o 
  -4  -3  18        2.80        9.83      4.60 o 
  -3  -3  18       88.44      101.43     14.41 o 
  -2  -3  18       34.61       40.67      8.69 o 
  -1  -3  18       52.85       53.65      8.86 o 
   0  -3  18       43.78       50.02     12.19 o 
  -8  -2  18       50.29       50.70     10.87 o 
  -7  -2  18       33.58       50.28      8.72 o 
  -6  -2  18       44.84       96.43     11.34 o 
  -5  -2  18      161.58      193.09     25.55 o 
  -4  -2  18       40.93       44.88     10.19 o 
  -3  -2  18      302.26      292.60     30.63 o 
  -2  -2  18      132.28      130.42     21.65 o 
  -1  -2  18       95.20      116.53     18.39 o 
   0  -2  18      115.91       74.40     23.91 o 
   1  -2  18       35.13       36.60     10.16 o 
   2  -2  18      158.87      144.07     40.33 o 
  -8  -1  18      111.52      108.35     19.71 o 
  -7  -1  18      107.81       97.22     10.57 o 
  -6  -1  18       23.16       55.66     13.28 o 
  -5  -1  18      369.41      359.39     43.15 o 
  -4  -1  18       86.33       81.25     11.91 o 
  -3  -1  18       54.04       61.40      8.55 o 
  -2  -1  18      291.88      295.01     46.23 o 
  -1  -1  18       73.40       69.13     10.02 o 
   0  -1  18      285.26      327.14     20.71 o 
   1  -1  18       45.27       48.17     13.86 o 
   2  -1  18       38.95       37.10     12.07 o 
  -9   0  18        9.61       28.52      9.99 o 
  -8   0  18      227.30      238.94     25.55 o 
  -7   0  18       19.60       24.53      6.55 o 
  -6   0  18      171.33      160.08     26.17 o 
  -5   0  18        2.00       16.10      7.48 o 
  -4   0  18      143.74      154.27     50.24 o 
  -3   0  18      106.04       97.02     12.50 o 
  -2   0  18      116.69      136.10     38.61 o 
  -1   0  18        4.56        6.76      6.31 o 
   0   0  18       20.81       23.79      8.02 o 
   1   0  18        5.82       10.84      6.52 o 
   2   0  18       22.79       19.03     10.81 o 
   3   0  18       34.16       30.87      9.08 o 
  -7   1  18       93.70       97.57     22.18 o 
  -6   1  18       18.05       14.10      5.43 o 
  -5   1  18      350.99      381.94     22.25 o 
  -4   1  18       93.01       89.93     11.16 o 
  -3   1  18       62.07       56.32      8.06 o 
  -2   1  18      273.66      267.57     33.38 o 
  -1   1  18       98.12       63.00     16.01 o 
   0   1  18      259.42      277.47     31.78 o 
   1   1  18       64.96       95.52     12.19 o 
   2   1  18       30.55       25.44      9.25 o 
   3   1  18       51.53       46.35     25.91 o 
  -8   2  18       62.25       50.40     15.92 o 
  -7   2  18       44.39       43.26      9.81 o 
  -6   2  18       33.65       33.32      4.92 o 
  -5   2  18      163.97      181.52     31.49 o 
  -4   2  18       26.40       24.92      5.02 o 
  -3   2  18      286.58      236.03     38.92 o 
  -2   2  18       91.69       54.46     20.82 o 
  -1   2  18      104.09       76.92     21.29 o 
   0   2  18      125.25       76.25     24.11 o 
   1   2  18       23.29       19.56      6.43 o 
   2   2  18      154.74       85.65     49.26 o 
  -6   3  18      195.85      138.59     36.80 o 
  -5   3  18       82.90       48.01     13.40 o 
  -4   3  18        1.17        5.46      3.52 o 
  -3   3  18       75.77       53.81     17.92 o 
  -2   3  18       41.68       30.90      8.37 o 
  -1   3  18       50.35       33.66     16.30 o 
   0   3  18       64.80       41.56     18.80 o 
  -3  -3  19        6.61       13.90      4.09 o 
  -2  -3  19      124.85      106.69     20.11 o 
  -6  -2  19       28.25       35.01      9.66 o 
  -5  -2  19      153.21      156.47     15.99 o 
  -4  -2  19       42.09       37.77     10.34 o 
  -3  -2  19       61.49       53.20      8.11 o 
  -2  -2  19       69.65       70.43     16.18 o 
  -1  -2  19        2.96       23.07      5.98 o 
   0  -2  19      186.69      147.62     47.02 o 
  -7  -1  19       60.16       75.51     15.57 o 
  -6  -1  19      101.49       88.82     23.70 o 
  -5  -1  19       66.53       70.29     18.17 o 
  -4  -1  19       23.76       23.05      6.00 o 
  -3  -1  19      162.29      167.23     26.19 o 
  -2  -1  19       47.68       42.82     18.74 o 
  -1  -1  19      145.74      108.68     32.04 o 
   0  -1  19       44.45       42.53      8.43 o 
   1  -1  19        1.70       12.89      8.19 o 
  -8   0  19        6.68       32.51      8.43 o 
  -7   0  19       42.82       36.24      9.34 o 
  -6   0  19      276.75      261.94     32.57 o 
  -5   0  19        9.88       17.16      6.00 o 
  -4   0  19      171.67      169.13     26.54 o 
  -3   0  19        7.20       11.91      4.73 o 
  -2   0  19       89.51      104.93     19.49 o 
  -1   0  19      235.74      182.22     56.10 o 
   0   0  19        0.67        6.43      3.23 o 
   1   0  19      212.91      129.18     49.49 o 
   2   0  19        2.60       -1.23      8.43 o 
  -7   1  19       95.15      106.80     15.07 o 
  -6   1  19       89.07       72.84     16.99 o 
  -5   1  19       74.53       73.68     13.16 o 
  -4   1  19       39.58       43.50      9.82 o 
  -3   1  19      145.83      137.50     27.06 o 
  -2   1  19       86.92       67.94     18.71 o 
  -1   1  19      116.99       84.15     35.72 o 
   0   1  19       43.14       54.04     15.39 o 
   1   1  19        1.53       14.60      9.96 o 
  -6   2  19       27.54       21.23      4.14 o 
  -5   2  19      170.10      141.32     23.47 o 
  -4   2  19       35.37       24.47      5.95 o 
  -3   2  19       68.01       67.38     16.86 o 
  -2   2  19       69.85       45.09     15.98 o 
  -1   2  19        0.43        3.26      3.44 o 
   0   2  19      212.77      133.23     51.69 o 
  -3   3  19       16.22       15.30      7.05 o 
  -2   3  19      111.15       63.94     35.22 o 
  -4  -2  20      116.21       94.04     16.56 o 
  -3  -2  20       20.90       25.51      5.27 o 
  -2  -2  20      139.32      130.10     50.92 o 
  -6  -1  20       41.51       37.45      7.21 o 
  -5  -1  20      102.67       78.23     15.33 o 
  -4  -1  20       48.43       47.67      7.14 o 
  -3  -1  20      161.06      141.57     27.86 o 
  -2  -1  20       66.88       50.02     12.91 o 
  -1  -1  20       10.02        4.08      5.76 o 
   0  -1  20       34.89       46.58      9.58 o 
  -6   0  20        6.35        1.05      5.37 o 
  -5   0  20       53.90       34.63     10.54 o 
  -4   0  20       13.62       29.76      4.61 o 
  -3   0  20       56.08       59.14     10.15 o 
  -2   0  20       68.84       35.29     17.52 o 
  -1   0  20        1.38       16.74      9.02 o 
   0   0  20       22.12       26.52      8.08 o 
  -6   1  20       37.13       42.84      9.53 o 
  -5   1  20       73.33       71.77     20.59 o 
  -4   1  20       71.65       61.45     12.54 o 
  -3   1  20      128.20      115.11     20.43 o 
  -2   1  20       92.84       47.02     23.94 o 
  -1   1  20        6.34        9.13      5.70 o 
   0   1  20       30.87       25.08     11.90 o 
  -4   2  20      116.15       89.27     16.75 o 
  -3   2  20       25.93       21.53      9.55 o 
  -2   2  20      111.97       84.59     24.61 o 
                                                 
